# Supplementary material for: Evolutionary history of dimethylsulfoniopropionate (DMSP) demethylation enzyme DmdA in marine bacteria
Source: PeerJ. 2020 Sep 10;8:e9861. doi: 10.7717/peerj.9861 (PMC7487153; doi:10.7717/peerj.9861)
Supplement: Supplemental Information 27 — Two randomization methods estimate that the similarity between two trees produced by BI or ML is better than random. This random analysis is repeated 100 times and the result is the mean and SD of the different repetitions. [file peerj-08-9861-s027.odt]

Split Distance MM
Split Distance random
Mean
SD
Mean
SD
BEAST2 vs BEAST2
0
0
0.9988
0.002
BEAST2 vs RAxML
0.1990
0
0.9988
0.002
