# Supplementary material for: Evolutionary history of dimethylsulfoniopropionate (DMSP) demethylation enzyme DmdA in marine bacteria
Source: PeerJ. 2020 Sep 10;8:e9861. doi: 10.7717/peerj.9861 (PMC7487153; doi:10.7717/peerj.9861)
Supplement: Supplemental Information 29 — Asterisks are p-values under the Kishino-Hasegawa (KH) test, the Shimodaira-Hasewaga (SH) test and the approximately unbiased (AU) test, respectively. [file peerj-08-9861-s029.odt]

Group
pKH*
pSH*
pAU*
DmdA family
0.0010
0.0010
0.0001
