# Supplementary material for: Evolutionary history of dimethylsulfoniopropionate (DMSP) demethylation enzyme DmdA in marine bacteria
Source: PeerJ. 2020 Sep 10;8:e9861. doi: 10.7717/peerj.9861 (PMC7487153; doi:10.7717/peerj.9861)
Supplement: Supplemental Information 30 — 1Confidence score for estimating the quality of predicted models 2Standard for measuring structural similarity between two structures 3Protein Data Bank structure accession number 4DmdA DMSP-dependent demethylase 5Glycine cleavage system T protein 6Dimethylglycine dehydrogenase complexed with tetrahydrofolate. [file peerj-08-9861-s030.odt]

Sequence information
Predicted model
Best structural analog from PDB
Gene name
ID
C-score1
TM-score2 ± dev
Gene name
Organism
PDB ID3
TM-score
dmdA4
AAV95190.1
1.45
0.92 ± 0.06
dmdA
Ca. P. ubique HTCC1062
3tfhA
0.974
dmdA
AHD01041.1
1.69
0.95 ± 0.05
dmdA
Ca. P. ubique HTCC1062
3tfhA
0.990
dmdA
WP_047029467.1
2
0.99 ± 0.04
dmdA
Ca. P. ubique HTCC1062
3tfhA
0.997
dmdA
WP_048536000.1
2
0.99 ± 0.04
dmdA
Ca. P. ubique HTCC1062
3tfhA
0.997
dmdA
AHM05061.1
2
0.99 ± 0.04
dmdA
Ca. P. ubique HTCC1062
3tfhA
0.989
dmdA
ABF64177.1
1.62
0.94 ± 0.05
dmdA
Ca. P. ubique HTCC1062
3tfiA
0.947
dmdA
WP_065273401.1
2
0.99 ± 0.04
dmdA
Ca. P. ubique HTCC1062
3tfhA
0.997
dmdA
WP_076627280.1
2
0.99 ± 0.04
dmdA
Ca. P. ubique HTCC1062
3tfhA
0.997
dmdA
AEI94210.1
2
0.99 ± 0.04
dmdA
Ca. P. ubique HTCC1062
3tfhA
0.997
dmdA
ABG31871.1
2
0.99 ± 0.04
dmdA
Ca. P. ubique HTCC1062
3tfhA
0.997
dmdA
ABD55296.1
2
0.99 ± 0.04
dmdA
Ca. P. ubique HTCC1062
3tfhA
0.997
dmdA
WP_049834197.1
2
0.99 ± 0.04
dmdA
Ca. P. ubique HTCC1062
3tfhA
0.997
dmdA
AGI72139.1
2
0.99 ± 0.04
dmdA
Ca. P. ubique HTCC1062
3tfhA
0.997
dmdA
ABV94056.1
2
0.99 ± 0.04
dmdA
Ca. P. ubique HTCC1062
3tfhA
0.998
dmdA
AAZ21068.1
2
0.99 ± 0.04
dmdA
Ca. P. ubique HTCC1062
3tfhA
0.997
dmdA
AFS46782.1
1.95
0.99 ± 0.04
dmdA
Ca. P. ubique HTCC1062
3tfhA
0.997
dmdA
AFS48343.1
2
0.99 ± 0.04
dmdA
Ca. P. ubique HTCC1062
3tfhA
0.995
dmdA
AGI68776.1
2
0.99 ± 0.04
dmdA
Ca. P. ubique HTCC1062
3tfhA
0.997
dmdA
ASJ73090.1
1.77
0.96 ± 0.05
dmdA
Ca. P. ubique HTCC1062
3tfhA
0.956
dmdA
ADE38317.1
1.96
0.99 ± 0.04
dmdA
Ca. P. ubique HTCC1062
3tfhA
0.992
gcvT5
AEM59334.1
2.53
0.42 ± 0.14
dmgdh6
Rattus norvegicus
4p9sA
0.637
gcvT
WP_096389816.1
0.48
0.78 ± 0.10
dmgdh
Rattus norvegicus
4p9sA
0.885
gcvT
CAJ51984.2
0.23
0.68 ± 0.12
dmgdh
Rattus norvegicus
4p9sA
0.855
gcvT
CCC39909.1
-0.06
0.71 ± 0.12
dmgdh
Rattus norvegicus
4p9sA
0.865
gcvT
AFS48830.1
0.64
0.80 ± 0.09
dmgdh
Rattus norvegicus
4p9sA
0.894
gcvT
AGM40509.1
0.55
0.79 ± 0.09
dmgdh
Rattus norvegicus
4p9sA
0.887
gcvT
AHI32422.1
0.61
0.80 ± 0.09
dmgdh
Rattus norvegicus
4p9sA
0.896
gcvT
WP_053112835.1
0.56
0.79 ± 0.09
dmgdh
Rattus norvegicus
4p9sA
0.997
gcvT
CBV41552.1
0.68
0.81 ± 0.09
dmgdh
Rattus norvegicus
4p9sA
0.906
gcvT
WP_071941841.1
1.11
0.87 ± 0.07
dmgdh
Rattus norvegicus
4p9sA
0.997
gcvT
AAV94935.1 
1.96
0.99 ± 0.04
dmdA
Ca. P. ubique HTCC1062
3tfhA
0.994
gcvT
AII87408.1
1.64
0.94 ± 0.05
dmdA
Ca. P. ubique HTCC1062
3tfhA
0.985
gcvT
ADE40415.1
2
0.99 ± 0.04 
dmdA
Ca. P. ubique HTCC1062
3tfhA
0.995
gcvT
AHM03102.1
1.69
0.95 ± 0.05
dmdA
Ca. P. ubique HTCC1062
3tfhA
0.981
gcvT
WP_071972920.1
1.99
0.99 ± 0.04 
dmdA
Ca. P. ubique HTCC1062
3tfhA
0.988
gcvT
BAN00949.1 
1.13
0.87 ± 0.07
dmg
Arthrobacter globiformis
1pj6A
0.948
gcvT
WP_053819980.1
1.71 
0.95 ± 0.05
dmdA
Ca. P. ubique HTCC1062
3tfhA
0.988
gcvT
ABF63906.1
1.53
0.93 ± 0.06
dmdA
Ca. P. ubique HTCC1062
3tfhA
0.960
gcvT
AGI71303.1
1.65
0.95 ± 0.05
dmdA
Ca. P. ubique HTCC1062
3tfhA
0.960
gcvT
AII85872.1
1.52
0.93 ± 0.06
dmdA
Ca. P. ubique HTCC1062
3tfhA
0.960
gcvT
WP_067545452.1
1.59
0.94 ± 0.05
dmdA
Ca. P. ubique HTCC1062
3tfhA
0.961
gcvT
ADE39159.1
1.50
0.92 ± 0.06
dmdA
Ca. P. ubique HTCC1062
3tfhA
0.950
gcvT
AGI71500.1
1.47
0.92 ± 0.06
dmdA
Ca. P. ubique HTCC1062
3tfhA
0.949
gcvT
AFS47213.1
1.66
0.95 ± 0.05
dmdA
Ca. P. ubique HTCC1062
3tfhA
0.966
gcvT
AFS48354.1
1.60
0.94 ± 0.05
dmdA
Ca. P. ubique HTCC1062
3tfhA
0.963
gcvT
WP_053820730.1
0.34
0.67 ± 0.13
dmgdh
Rattus norvegicus
4p9sA
0.874
gcvT
WP_065353845.1
1.56
0.93 ± 0.06
dmdA
Ca. P. ubique HTCC1062
3tfhA
0.961
gcvT
Ancestral DmdA and non-DmdA sequence
1.25
0.89 ± 0.07 
gcvT
Thermotoga maritima
1wooA
0.960
dmdA
Ancestral DmdA sequence
2
0.99 ± 0.04 
dmdA
Ca. P. ubique HTCC10626
3tfhA
0.997
gcvT
Ancestral non-DmdA sequence
0.76
0.82 ± 0.09
dmgdh
Rattus norvegicus
4p9sA
0.940
