# Supplementary material for: Evolutionary history of dimethylsulfoniopropionate (DMSP) demethylation enzyme DmdA in marine bacteria
Source: PeerJ. 2020 Sep 10;8:e9861. doi: 10.7717/peerj.9861 (PMC7487153; doi:10.7717/peerj.9861)
Supplement: Supplemental Information 31 [file peerj-08-9861-s031.odt]

Taxonomic group of MRCA
Clade
Age
95% HPD
Halobacteriales (455)
Mrca1
438
311.1 – 572.3
SAR11 (826)
Mrca2
827.5
588.3 – 1089.8
Alphaproteobacteria (2480)
Mrca3
2118.6
1543 – 2717.1
