# Supplementary material for: Evolutionary history of dimethylsulfoniopropionate (DMSP) demethylation enzyme DmdA in marine bacteria
Source: PeerJ. 2020 Sep 10;8:e9861. doi: 10.7717/peerj.9861 (PMC7487153; doi:10.7717/peerj.9861)
Supplement: Supplemental Information 32 — 1Theorical isoelectrict point 2Theorical molecular weight 3A protein whose instability index is smaller than 40 is predicted as stable; a value above 40 predicts that the protein may be unstable 4Relative volume occupied by aliphatic side chains (valine, isoleucine, alanine and leucine) 5Ancestral sequence by reconstruction *Highest isoelectrict point values. [file peerj-08-9861-s032.odt]

Taxonomy
Identification
PI1
Mw2
Instability index3
Aliphatic index4
Location (PSORTb v.3.0)
ASR5
Root marginal sequences of DmdA family
6.5*
41334.4
39.5
stable
91.32
Cytoplasmic
Ca. P. ubique HTCC1062
AAZ21068.1
6.47*
41831.81
32.73
stable
86.1
Cytoplasmic
HIMB59
AFS48343.1
5.17
41499.43
39.62
stable
86.1
Cytoplasmic
HIMB5
AFS46782.1
6.99*
41692.14
39.23
stable
91.9
Cytoplasmic
G. antarcticus IMCC3135
ASJ73090.1
4.91
43371.33
33.58
stable
92.19
Cytoplasmic
Ca. puniceispirillum marinum IMCC1322
ADE38317.1
5.55
41421.73
43.47
unstable
92.21
Cytoplasmic
L. methylohalidivorans DSM14336
AHD01041.1
4.93
40057.61
39.14
stable
86.57
Cytoplasmic
R. pomeroyi DSS-3
AAV95190.1
5.27
39895.45
37.59
stable
84.4
Cytoplasmic
Hoeflea sp IMCC20628
WP_047029467.1
4.98
40736.4
35.67
stable
87.91
Cytoplasmic
D. shibae DFL12
ABV94056.1
4.81
41294.27
39.05
stable
90.03
Cytoplasmic
O. temperatus SB1
WP_049834197.1
5.03
40693.65
27.46
stable
85.68
-
O. antarcticus 307
AGI68776.1
5.32
40692.51
26.43
stable
86.75
Cytoplasmic
O. arcticus 238
AGI72139.1
5.5
40570.47
28.03
stable
87.32
Cytoplasmic
R. elongatum DSM19469
AHM05061.1
5.49
40459.36
40.05
unstable
88.15
Cytoplasmic
M. algicola DG898
WP_048536000.1
5.12
40770.54
35.43
stable
85.17
Cytoplasmic
Jannaschia sp CCS1
ABD55296.1
5.05
40852.7
42.04
unstable
86.57
Cytoplasmic
P. gallaeciensis JL2886
WP_065273401.1
5.58
41133.97
40.89
unstable
82.07
Cytoplasmic
Ruegeria sp TM1040
ABF64177.1
5.78
42951.08
38.16
stable
82.26
Cytoplasmic
T. oomphalii DOK1-4
WP_076627280.1
5.24
41152
41.96
unstable
84.71
Cytoplasmic
R. denitrificans Och114
ABG31871.1
5.15
40785.38
30.1
stable
86.62
Cytoplasmic
R. litoralis Och149
AEI94210.1
5.09
40648.28
27.93
stable
87.71
Cytoplasmic
ASR
Root marginal sequence of Dmda and non-DmdA families
4.43
31948.03
45.46
unstable
89.16
Cytoplasmic
ASR
Root marginal sequence of non-DmdA family
4.3
40334.85
43.72
unstable
84.44
Cytoplasmic
N10
Non-DmdA tree
4.69
39908.25
41.21
unstable
92.38

N3
DmdA tree
4.85
41479.21
40.25
unstable
86.56
