# Supplementary material for: Evolutionary history of dimethylsulfoniopropionate (DMSP) demethylation enzyme DmdA in marine bacteria
Source: PeerJ. 2020 Sep 10;8:e9861. doi: 10.7717/peerj.9861 (PMC7487153; doi:10.7717/peerj.9861)
Supplement: Supplemental Information 33 — Asterisks show ω values as in Fig. S17. 1Log-likelihood score under the model 2Likelihood ratio test. [file peerj-08-9861-s033.odt]

Model
ω1
ω2
-lnL1
LRT2
P-value
One ω (one-ratio)
0.08518
NA
-14580.019867
NA
NA
Two ω (two-ratio)
0.0767
0.1494
-14568.131038
23.777658
0.0
 38 ω (free-ratio)
*
*
-14428.881747
302.27624
0
