# Supplementary material for: Evolutionary history of dimethylsulfoniopropionate (DMSP) demethylation enzyme DmdA in marine bacteria
Source: PeerJ. 2020 Sep 10;8:e9861. doi: 10.7717/peerj.9861 (PMC7487153; doi:10.7717/peerj.9861)
Supplement: Supplemental Information 34 — Branch identifiers follow the nomenclature of Fig. 17. Colors show identical mutations across lineages. Asterisks indicate identical amino acids to the first sequence in the alignment (AFS48343.1), which belongs to HIMB59, a strain of unresolved taxonomy 1Log-likelihood score under the model under Null model 2Log-likelihood score under alternative model 3Likelihood ratio test 4Uncorrected p-value: raw p-value without correction for multiple testing 5p-value for multiple testing after Bonferroni correction. [file peerj-08-9861-s034.odt]

Branch
Ho (-lnL)1
Ha (-lnL)2
LRT3
P-value4
CorrectedP-value5 
Pos. Selected sites* (BEB>0.95)
ADE38317.1
-14465.244
-14463.099
4.290
0.038
0.767
NA
AAV95190.1
-14476.763
-14476.763
0
1
1
NA
AHD01041.1
-14476.763
-14476.763
0
1
1
NA
WP_047029467.1
-14476.763
-14437.565
78.397
0.00
0.00
7V; 17E; 47H; 65D; 68Y; 87Y; 89A; 152K; 157M; 163N; 203V; 279G; 290P; 319T; 320H 
WP_048536000.1
-14476.763
-14476.763
0
1
1
NA
AHM05061.1
-14466.948
-14460.844
12.206
0.000
0.000
17E ; 152K; 178E; 285V
ABF64177.1
-14476.763
-14476.763
0
1
1
NA
WP_065273401.1
-14476.763
14476.763
0
1
1
NA
WP_076627280.1
-14476.763
14476.763
0
1
1
NA
AEI94210.1
-14476.763
-14476.763
0
1
1
NA
ABG31871.1
-14476.763
-14476.763
0
1
1
NA
ABD55296.1
-14476.764
-14476.764
0
1
1
NA
WP_049834197.1
-14476.763
-14476.763
0
1
1
NA
AGI72139.1
-14476.763
-14476.763
0
1
1
NA
AGI68776.1
-14476.763
-14476.763
0
1
1
NA
ABV94056.1
-14462.942
-14454.885
16.112
0.000
0.000
87Y; 152K; 243N; 247L; 257F
ASJ730990.1
-14463.474
-14461.176
4.595
0.032
0.641
NA
AAZ21068.1
-14465.122
-14462.171
5.902
0.015
0.302
NA
AFS46782.1
-14467.961
-14464.484
6.954
0.008
0.167
NA
AFS48343.1
-14460.566
-14425.923
31.802
0.000
0.000
4S; 5A; 9S; 35S; 38V; 70T; 83D; 84H; 85I; 91V; 94D; 95Q; 103L; 109P; 119T; 139T; 155E; 158K; 168N; 176N; 179F; 210L; 211R; 217G;  231S; 253A; 259P; 270Q; 274V; 277S; 292N; 298T; 305S; 311C; 321T
Ancestral branch to the DmdA clade
-28761.935
-28758.081
7.7084
0.005
0.010
39Q
Ancestral branch to the non-DmdA clade
-28770.533
-28766.874
7.3182
0.006
0.013
-
