# Supplementary material for: Evolutionary history of dimethylsulfoniopropionate (DMSP) demethylation enzyme DmdA in marine bacteria
Source: PeerJ. 2020 Sep 10;8:e9861. doi: 10.7717/peerj.9861 (PMC7487153; doi:10.7717/peerj.9861)
Supplement: Supplemental Information 35 — Asterisks indicate sites with predicted functional divergence between DmdA and non-DmdA at significance (BEB > 0.95) 1NP, number of free parameters in the model 2Average over all sites 3Kappa 4Log-likelihood score under the model 5Likelihood ratio test [file peerj-08-9861-s035.odt]

Model 
NP1
ω2
Site class 0
Site class 1
Site class 2
K3
-LnL4
LTR5
P-value
Divergent sites*


ω0  
 po
ω1
p1 
ω2
p2


M0 
95
0.053


1.341
-28818.866
na
na

M3 (k=3) 
99
0.058
0.006
0.238
0.045
0.506
0.132
0.255
1.342
-28079.171
1479.391
0.00

MD (k=3)
100

0.006
0.235
0.042
0.492
ω2a0.100
ω2b:0.169
0.272
1.337
-28061.808
34.725
0.00
2V, 9Q, 12E, 14Y, 16Q, 17A, 28S, 32N, 36N, 37H, 52E, 57D, 58Y, 60T, 62L, 69S, 70Q, 71A, 72K, 73D, 77Y, 85Q, 98K, 101T, 118I, 127T, 132N, 142F, 146K, 147R, 150E, 156K, 157R, 158Y, 159A, 161N, 163H, 164E, 166L, 185D, 187V, 188Q, 192Q, 194L, 198K, 199D, 211S, 218M, 226A, 229S, 230P, 240K, 241K, 242S, 244S, 247I, 248M, 250D, 253T, 254L, 258C, 259Y, 264G, 265K, 272Q, 273L, 274D, 275Q, 276D, 277L, 278K, 280Q, 283K, 285T, 286N, 287L 
