# Supplementary material for: Evolutionary history of dimethylsulfoniopropionate (DMSP) demethylation enzyme DmdA in marine bacteria
Source: PeerJ. 2020 Sep 10;8:e9861. doi: 10.7717/peerj.9861 (PMC7487153; doi:10.7717/peerj.9861)
Supplement: Supplemental Information 36 — 1Two ω’s, one for the ancestral dmdA gene and another for the rest of the genes. 2Two ω’s, one for the ancestral non-dmdA gene and another for the rest of the genes. 3Two ω’s, one for the two ancestral genes (dmdA and non-dmdA) and another for the rest of the genes 4Log-likelihood score under the model 5Likelihood ratio test. [file peerj-08-9861-s036.odt]

Model
ω1
ω2
-lnL4
LRT5
P-value
One ω (one-ratio)
0.05348
NA
-31199.102911
NA
NA
Two ω (two-ratio)1
0.05367
999
-31197.315923
3.573976
0.0587
Two ω (two-ratio)2
0.05399
0.00
-31197.838823
2.528176
0.1118
 Two ω (two-ratio)3
0.05362
999
-31197.199937
0.000012
0.9972
