# Supplementary material for: Evolutionary history of dimethylsulfoniopropionate (DMSP) demethylation enzyme DmdA in marine bacteria
Source: PeerJ. 2020 Sep 10;8:e9861. doi: 10.7717/peerj.9861 (PMC7487153; doi:10.7717/peerj.9861)
Supplement: Supplemental Information 37 [file peerj-08-9861-s037.odt]

Table 1. Up: Top ten analogs identified by LOMETS for threading alignments. Case of AAV94935.1. In the middle: Model predicted by I-TASSER. Down: Top ten identified structural analogs in PDB by TM-align

Rank
Class
Gene name
Organism
PDB ID
Iden1 (%)a
Iden2 (%)b
Covc
Norm. Z-scored
1
AMTe
dmdAf
Pelagibacter ubique (HTCC1062)
3tfhA
40
40
1.00
4.58
2
AMT
dmdA
Pelagibacter ubique (HTCC1062)
3tfhA
39
40
1.00
5.33
3
AMT
dmdA
Pelagibacter ubique (HTCC1062)
3tfhA
38
40
0.99
5.44
4
AMT
dmdA
Pelagibacter ubique (HTCC1062)
3tfh
39
40
0.99
3.25
5
Oxidoreductase
dmgdHh
Rattus norvegicus
4p9sA
21
25
0.97
2.40
6
AMT
dmdA
Pelagibacter ubique (HTCC1062)
3tfhA
38
40
0.98
5.58
7
AMT
dmdA
Pelagibacter ubique (HTCC1062)
3tfh
40
40
0.98
3.61
8
AMT
gcvTg
Bacillus subtilis
1yx2A
24
24
0.96
6.66
9
AMT
dmdA
Pelagibacter ubique (HTCC1062)
3tfhA
39
40
0.99
7.29
10
AMT
dmdA
Pelagibacter ubique (HTCC1062)
3tfhA
39
40
1.00
6.72

aIden1 is the percentage sequence identity of the templates in the threading aligned region with the query sequence
bIden2 is the percentage sequence identity of the whole template chains with query sequence 
cCov-Represents the coverage of the threading alignment and is equal to the number of aligned residues divided by the length of the query protein
dNorm. Z-score is the normalized Z-score of the threading alignments. Alignment with a normalized Z-score>1 means a good alignment and vice versa.
eAminomethyltransferase
fDmdA DMSP-dependent demethylase
gGlycine cleavage system T protein
hDimethylglycine dehydrogenase complexed with tetrahydrofolate 


Predicted model: C-sore= 1.96; TM-score=0.99 dev= 0.04

Rank
Class
Gene name
Organism
PDB ID
TM-scorea
RMSDb
IDENc
Covd
1
AMT
dmdA
Pelagibacter ubique (HTCC1062)
3tfhA
0.994
0.43
0.393
0.997
2
Oxidoreductase
dmgdH
Rattus norvegicus
4p9sA2
0.927
1.80
0.217
0.981
3
Oxidoreductase
dmge
Arthrobacter globiformis
1pj6A
0.914
2.16
0.249
0.984
4
AMT
gcvT
Pyrococcus horikoshii
1v5vA
0.901
1.96
0.240
0.965
5
AMT
gcvT
Thermotoga maritima
1wooA
0.898
1.73
0.261
0.948
6
Oxidoreductase
soxAf
Stenotrophomonas maltophilia
2gagA
0.898
2.30
0.224
0.976
7
Oxidoreductase
soxA
Corynebacterium sp. 
1vrqA
0.897
2.28
0.235
0.976
8
AMT
AMT
Homo sapiens
1wsrA
0.888
2.09
0.222
0.956
9
AMT
gcvT
Bartonella henselae
3girA
0.882
1.96
0.237
0.943
10
AMT
gcvT
Bacillus subtilis
1yx2B
0.877
2.09
0.245
0.946

abIt is a standard for measuring structural similarity between two structures
cIt is the percentage sequence identity in the structurally aligned region 
dIt represents the coverage of the alignment by TM-align and is equal to the number of structurally aligned residues divided by length of the query protein
eDimethylglycine oxidase
fHeterotetrameric sarcosine oxidase alpha-subunit


Table 2. Up: Top ten analogs identified by LOMETS for threading alignments. Case of AII87408.1. In the middle: Model predicted by I-TASSER. Down: Top ten identified structural analogs in PDB by TM-align

Rank
Class
Gene name
Organism
PDB ID
Iden1 (%)a
Iden2 (%)b
Covc
Norm. Z-scored
1
AMTe
dmdAf
Pelagibacter ubique (HTCC1062)
3tfhA
36
37
0.99
4.64
2
AMT
dmdA
Pelagibacter ubique (HTCC1062)
3tfhA
36
37
1.00
5.27
3
AMT
dmdA
Pelagibacter ubique (HTCC1062)
3tfhA
36
37
0.99
5.57
4
Oxidoreductase
dmgdHh
Rattus norvegicus
4p9s
22
31
0.96
3.26
5
Oxidoreductase
dmgdH
Rattus norvegicus
4p9sA
21
24
0.98
2.42
6
AMT
dmdA
Pelagibacter ubique (HTCC1062)
3tfhA
36
37
0.99
5.74
7
AMT
dmdA
Pelagibacter ubique (HTCC1062)
3tfh
36
37
0.98
3.65
8
AMT
gcvTg
Bacillus subtilis
1yx2A
26
28
0.96
6.47
9
AMT
dmdA
Pelagibacter ubique (HTCC1062)
3tfhA
37
37
0.99
7.38
10
AMT
dmdA
Pelagibacter ubique (HTCC1062)
3tfhA
36
37
0.99
6.67

aIden1 is the percentage sequence identity of the templates in the threading aligned region with the query sequence
bIden2 is the percentage sequence identity of the whole template chains with query sequence 
cCov-Represents the coverage of the threading alignment and is equal to the number of aligned residues divided by the length of the query protein
dNorm. Z-score is the normalized Z-score of the threading alignments. Alignment with a normalized Z-score>1 means a good alignment and vice versa.
eAminomethyltransferase
fDmdA DMSP-dependent demethylase
gGlycine cleavage system T protein
hDimethylglycine dehydrogenase complexed with tetrahydrofolate 


Predicted model: C-sore= 1.64; TM-score=0.94 dev= 0.05

Rank
Class
Gene name
Organism
PDB ID
TM-scorea
RMSDb
IDENc
Covd
1
AMT
dmdA
Pelagibacter ubique (HTCC1062)
3tfhA
0.985
0.81
0.365
0.997
2
Oxidoreductase
dmgdH
Rattus norvegicus
4p9sA2
0.938
1.60
0.230
0.981
3
Oxidoreductase
dmge
Arthrobacter globiformis
1pj6A
0.920
2.01
0.260
0.981
4
AMT
gcvT
Pyrococcus horikoshii
1v5vA
0.908
1.86
0.225
0.965
5
AMT
gcvT
Thermotoga maritima
1wooA
0.902
1.68
0.244
0.948
6
Oxidoreductase
soxAf
Stenotrophomonas maltophilia
2gagA
0.899
2.28
0.213
0.973
7
Oxidoreductase
soxA
Corynebacterium sp. 
1vrqA
0.898
2.25
0.221
0.973
8
AMT
AMT
Homo sapiens
1wsrA
0.893
1.96
0.231
0.954
9
AMT
gcvT
Bartonella henselae
3girA
0.886
1.89
0.216
0.943
10
AMT
gcvT
Bacillus subtilis
1yx2B
0.882
2.07
0.266
0.948

abIt is a standard for measuring structural similarity between two structures
cIt is the percentage sequence identity in the structurally aligned region 
dIt represents the coverage of the alignment by TM-align and is equal to the number of structurally aligned residues divided by length of the query protein
eDimethylglycine oxidase
fHeterotetrameric sarcosine oxidase alpha-subunit


Table 3. Up: Top ten analogs identified by LOMETS for threading alignments. Case of ADE40415.1. In the middle: Model predicted by I-TASSER. Down: Top ten identified structural analogs in PDB by TM-align

Rank
Class
Gene name
Organism
PDB ID
Iden1 (%)a
Iden2 (%)b
Covc
Norm. Z-scored
1
AMTe
dmdAf
Pelagibacter ubique (HTCC1062)
3tfhA
38
39
1.00
4.72
2
AMT
dmdA
Pelagibacter ubique (HTCC1062)
3tfhA
38
39
1.00
5.45
3
AMT
dmdA
Pelagibacter ubique (HTCC1062)
3tfhA
37
39
0.99
5.59
4
AMT
dmdA
Pelagibacter ubique (HTCC1062)
3tfh
38
39
0.99
3.28
5
Oxidoreductase
dmgdHh
Rattus norvegicus
4p9sA
24
27
0.98
2.41
6
AMT
dmdA
Pelagibacter ubique (HTCC1062)
3tfhA
38
39
0.99
5.78
7
AMT
dmdA
Pelagibacter ubique (HTCC1062)
3tfh
37
39
0.98
3.63
8
AMT
gcvTg
Bacillus subtilis
1yx2A
24
25
0.95
6.60
9
AMT
dmdA
Pelagibacter ubique (HTCC1062)
3tfhA
38
39
1.00
7.52
10
AMT
dmdA
Pelagibacter ubique (HTCC1062)
3tfhA
38
39
1.00
6.89

aIden1 is the percentage sequence identity of the templates in the threading aligned region with the query sequence
bIden2 is the percentage sequence identity of the whole template chains with query sequence 
cCov-Represents the coverage of the threading alignment and is equal to the number of aligned residues divided by the length of the query protein
dNorm. Z-score is the normalized Z-score of the threading alignments. Alignment with a normalized Z-score>1 means a good alignment and vice versa.
eAminomethyltransferase
fDmdA DMSP-dependent demethylase
gGlycine cleavage system T protein
hDimethylglycine dehydrogenase complexed with tetrahydrofolate 


Predicted model: C-sore= 2; TM-score=0.99 dev= 0.04

Rank
Class
Gene name
Organism
PDB ID
TM-scorea
RMSDb
IDENc
Covd
1
AMT
dmdA
Pelagibacter ubique (HTCC1062)
3tfhA
0.995
0.37
0.375
0.997
2
Oxidoreductase
dmgdH
Rattus norvegicus
4p9sA2
0.925
1.88
0.235
0.981
3
Oxidoreductase
dmge
Arthrobacter globiformis
1pj6A
0.908
2.25
0.254
0.981
4
AMT
gcvT
Pyrococcus horikoshii
1v5vA
0.900
1.94
0.262
0.962
6
Oxidoreductase
soxAf
Stenotrophomonas maltophilia
2gagA
0.895
2.31
0.212
0.970
7
Oxidoreductase
soxA
Corynebacterium sp. 
1vrqA
0.894
2.41
0.220
0.976

AMT
gcvT
Thermotoga maritima
1wooA
0.893
1.74
0.276
0.943
8
AMT
AMT
Homo sapiens
1wsrA
0.887
2.08
0.199
0.954
9
AMT
gcvT
Bartonella henselae
3girA
0.881
1.93
0.219
0.940
10
AMT
gcvT
Bacillus subtilis
1yx2B
0.875
2.09
0.247
0.943

abIt is a standard for measuring structural similarity between two structures
cIt is the percentage sequence identity in the structurally aligned region 
dIt represents the coverage of the alignment by TM-align and is equal to the number of structurally aligned residues divided by length of the query protein
eDimethylglycine oxidase
fHeterotetrameric sarcosine oxidase alpha-subunit


Table 4. Up: Top ten analogs identified by LOMETS for threading alignments. Case of BAN00949.1. In the middle: Model predicted by I-TASSER. Down: Top ten identified structural analogs in PDB by TM-align

Rank
Class
Gene name
Organism
PDB ID
Iden1 (%)a
Iden2 (%)b
Covc
Norm. Z-scored
1
AMTe
gcvT
Thermotoga maritima (ATCC 43589)
1wopA
25
25
0.88
4.29
2
AMTe
dmdAf
Pelagibacter ubique (HTCC1062)
3tfhA
33
30
0.90
5.18
3
AMTe
dmdA
Pelagibacter ubique (HTCC1062)
3tfhA
31
30
0.90
5.03
4
Oxidoreductase
dmgi
Arthrobacter globiformis
1pj6
23
27
0.97
3.32
5
Oxidoreductase
dmgdHh
Rattus norvegicus
4p9sA
20
23
0.92
2.40
6
AMTe
dmdA
Pelagibacter ubique (HTCC1062)
3tfhA
31
30
0.90
5.14
7
Oxidoreductase
dmg
Arthrobacter globiformis
1pj6
23
27
0.95
3.62
8
AMTe
gcvTg
Bacillus subtilis
1yx2A
25
22
0.87
6.32
9
AMTe
dmdA
Pelagibacter ubique (HTCC1062)
3tfhA
32
30
0.91
6.84
10
AMTe
dmdA
Pelagibacter ubique (HTCC1062)
3tfhA
32
30
0.91
6.17

aIden1 is the percentage sequence identity of the templates in the threading aligned region with the query sequence
bIden2 is the percentage sequence identity of the whole template chains with query sequence 
cCov-Represents the coverage of the threading alignment and is equal to the number of aligned residues divided by the length of the query protein
dNorm. Z-score is the normalized Z-score of the threading alignments. Alignment with a normalized Z-score>1 means a good alignment and vice versa.
eAminomethyltransferase
fDmdA DMSP-dependent demethylase
gGlycine cleavage system T protein
hDimethylglycine dehydrogenase complexed with tetrahydrofolate 
iDimethylglycine oxidase


Predicted model: C-sore= 1.13; TM-score=0.87 dev= 0.07
Rank
Class
Gene name
Organism
PDB ID
TM-scorea
RMSDb
IDENc
Covd
1
Oxidoreductase
dmg
Arthrobacter globiformis
1pj6A
0.948
1.62
0.229
0.988
2
Oxidoreductase
dmgdH
Rattus norvegicus
4p9sA2
0.943
1.63
0.192
0.985
3
AMT
dmdA
Pelagibacter ubique HTCC1062
3tfhA
0.879
1.38
0.326
0.908
6
Oxidoreductase
soxAe
Stenotrophomonas maltophilia
2gagA
0.859
2.18
0.180
0.920
7
Oxidoreductase
soxA
Corynebacterium sp. 
1vrqA
0.858
2.21
0.185
0.920

AMT
gcvT
Thermotoga maritima
1wooA
0.853
1.43
0.254
0.883

AMT
gcvT
Pyrococcus horikoshii
1v5vA
0.850
1.96
0.238
0.898
8
AMT
AMT
Homo sapiens
1wsrA
0.839
1.77
0.208
0.883
9
AMT
gcvT
Bartonella henselae
3girA
0.831
1.85
0.207
0.878
10
AMT
gcvT
Bacillus subtilis
1yx2B
0.825
1.70
0.247
0.866

abIt is a standard for measuring structural similarity between two structures
cIt is the percentage sequence identity in the structurally aligned region 
dIt represents the coverage of the alignment by TM-align and is equal to the number of structurally aligned residues divided by length of the query protein
eHeterotetrameric sarcosine oxidase alpha-subunit


Table 5. Up: Top ten analogs identified by LOMETS for threading alignments. Case of AII85872.1. In the middle: Model predicted by I-TASSER. Down: Top ten identified structural analogs in PDB by TM-align

Rank
Class
Gene name
Organism
PDB ID
Iden1 (%)a
Iden2 (%)b
Covc
Norm. Z-scored
1
AMTe
dmdAf
Pelagibacter ubique (HTCC1062)
3tfhA
36
36
0.97
4.77
2
AMT
dmdA
Pelagibacter ubique (HTCC1062)
3tfhA
36
36
0.97
5.42
3
AMT
dmdA
Pelagibacter ubique (HTCC1062)
3tfhA
36
36
0.97
5.49
4
Oxidoreductase
dmgi
Arthrobacter globiformis
1pj6
26
30
0.98
3.25
5
Oxidoreductase
dmgdHh
Rattus norvegicus
4p9sA
22
26
0.97
2.40
6
AMT
dmdA
Pelagibacter ubique (HTCC1062)
3tfhA
36
36
0.97
5.73
7
Oxidoreductase
dmg
Arthrobacter globiformis
1pj6
25
30
0.97
3.63
8
AMT
gcvTg
Bacillus subtilis
1yx2A
28
28
0.93
6.47
9
AMT
dmdA
Pelagibacter ubique (HTCC1062)
3tfhA
36
36
0.97
7.77
10
AMT
dmdA
Pelagibacter ubique (HTCC1062)
3tfhA
36
36
0.97
6.72

aIden1 is the percentage sequence identity of the templates in the threading aligned region with the query sequence
bIden2 is the percentage sequence identity of the whole template chains with query sequence 
cCov-Represents the coverage of the threading alignment and is equal to the number of aligned residues divided by the length of the query protein
dNorm. Z-score is the normalized Z-score of the threading alignments. Alignment with a normalized Z-score>1 means a good alignment and vice versa.
eAminomethyltransferase
fDmdA DMSP-dependent demethylase
gGlycine cleavage system T protein
hDimethylglycine dehydrogenase complexed with tetrahydrofolate 
iDimethylglycine oxidase


Predicted model: C-sore= 1.52; TM-score=0.93 dev= 0.06
Rank
Class
Gene name
Organism
PDB ID
TM-scorea
RMSDb
IDENc
Covd
1
AMT
dmdA
Pelagibacter ubique (HTCC1062)
3tfhA
0.960
0.76
0.358
0.971
2
Oxidoreductase
dmgdH
Rattus norvegicus
4p9sA2
0.929
1.85
0.228
0.982
3
Oxidoreductase
dmg
Arthrobacter globiformis
1pj6A
0.926
1.95
0.255
0.982
6
Oxidoreductase
soxAe
Stenotrophomonas maltophilia
2gagA
0.896
2.25
0.224
0.968
7
AMT
gcvT
Pyrococcus horikoshii ATCC700860
1v5vA
0.895
2.10
0.269
0.958

Oxidoreductase
soxA
Corynebacterium sp. 
1vrqA
0.893
2.25
0.222
0.966

AMT
gcvT
Thermotoga maritima
1wooA
0.888
1.73
0.256
0.934
8
AMT
AMT
Homo sapiens
1wsrA
0.884
2.02
0.226
0.945
9
AMT
gcvT
Bartonella henselae
3girA
0.875
1.86
0.218
0.929
10
AMT
gcvT
Bacillus subtilis
1yx2B
0.864
1.99
0.279
0.924

abIt is a standard for measuring structural similarity between two structures
cIt is the percentage sequence identity in the structurally aligned region 
dIt represents the coverage of the alignment by TM-align and is equal to the number of structurally aligned residues divided by length of the query protein
eHeterotetrameric sarcosine oxidase alpha-subunit


Table 6. Up: Top ten analogs identified by LOMETS for threading alignments. Case of WP_071972920. In the middle: Model predicted by I-TASSER. Down: Top ten identified structural analogs in PDB by TM-align

Rank
Class
Gene name
Organism
PDB ID
Iden1 (%)a
Iden2 (%)b
Covc
Norm. Z-scored
1
AMTe
dmdAf
Pelagibacter ubique (HTCC1062)
3tfhA
35
34
0.99
4.54
2
AMT
dmdA
Pelagibacter ubique (HTCC1062)
3tfhA
35
34
0.99
5.33
3
AMT
dmdA
Pelagibacter ubique (HTCC1062)
3tfhA
34
34
0.99
5.59
4
Oxidoreductase
dmgi
Arthrobacter globiformis
3tfh
34
34
0.99
3.31
5
Oxidoreductase
dmgdHh
Rattus norvegicus
4p9sA
19
23
0.97
2.40
6
AMT
dmdA
Pelagibacter ubique (HTCC1062)
3tfhA
34
34
0.99
5.62
7
Oxidoreductase
mgdHh
Rattus norvegicus
4p9sA
19
23
0.96
3.59
8
AMT
gcvTg
Bacillus subtilis
1yx2A
24
25
0.95
6.58
9
AMT
dmdA
Pelagibacter ubique (HTCC1062)
3tfhA
35
34
0.99
7.07
10
AMT
dmdA
Pelagibacter ubique (HTCC1062)
3tfhA
34
34
0.99
6.73

aIden1 is the percentage sequence identity of the templates in the threading aligned region with the query sequence
bIden2 is the percentage sequence identity of the whole template chains with query sequence 
cCov-Represents the coverage of the threading alignment and is equal to the number of aligned residues divided by the length of the query protein
dNorm. Z-score is the normalized Z-score of the threading alignments. Alignment with a normalized Z-score>1 means a good alignment and vice versa.
eAminomethyltransferase
fDmdA DMSP-dependent demethylase
gGlycine cleavage system T protein
hDimethylglycine dehydrogenase complexed with tetrahydrofolate 
iDimethylglycine oxidase

Predicted model: C-sore= 1.99; TM-score=0.99 dev= 0.04

Rank
Class
Gene name
Organism
PDB ID
TM-scorea
RMSDb
IDENc
Covd
1
AMT
dmdA
Pelagibacter ubique (HTCC1062)
3tfhA
0.988
0.42
0.346
0.992
2
Oxidoreductase
dmgdH
Rattus norvegicus
4p9sA2
0.921
1.82
0.197
0.976
3
Oxidoreductase
dmg
Arthrobacter globiformis
1pj6A
0.908
2.18
0.224
0.978
4
AMT
gcvT
Pyrococcus horikoshii ATCC700860
1v5vA
0.901
2.06
0.240
0.968
5
Oxidoreductase
soxAe
Stenotrophomonas maltophilia
2gagA
0.893
2.31
0.242
0.968
6
Oxidoreductase
soxA
Corynebacterium sp. 
1vrqA
0.892
2.27
0.237
0.968
7
AMT
gcvT
Thermotoga maritima
1wooA
0.890
1.80
0.244
0.943
8
AMT
AMT
Homo sapiens
1wsrA
0.884
2.02
0.208
0.949
9
AMT
gcvT
Bartonella henselae
3girA
0.878
1.90
0.202
0.935
10
AMT
gcvT
Bacillus subtilis
1yx2B
0.869
2.16
0.239
0.941

abIt is a standard for measuring structural similarity between two structures
cIt is the percentage sequence identity in the structurally aligned region 
dIt represents the coverage of the alignment by TM-align and is equal to the number of structurally aligned residues divided by length of the query protein
eHeterotetrameric sarcosine oxidase alpha-subunit


Table 7. Up: Top ten analogs identified by LOMETS for threading alignments. Case of AHM03102.1. In the middle: Model predicted by I-TASSER. Down: Top ten identified structural analogs in PDB by TM-align

Rank
Class
Gene name
Organism
PDB ID
Iden1 (%)a
Iden2 (%)b
Covc
Norm. Z-scored
1
AMTe
dmdAf
Pelagibacter ubique (HTCC1062)
3tfhA
37
36
0.99
4.64
2
AMT
dmdA
Pelagibacter ubique (HTCC1062)
3tfhA
37
36
0.99
5.36
3
AMT
dmdA
Pelagibacter ubique (HTCC1062)
3tfhA
36
36
0.99
5.47
4
Oxidoreductase
dmgi
Rattus norvegicus
4p9s
21
30
0.97
3.25
5
Oxidoreductase
dmgdHh
Rattus norvegicus
4p9sA
20
24
0.98
2.42
6
AMT
dmdA
Pelagibacter ubique (HTCC1062)
3tfhA
36
36
0.98
5.68
7
Oxidoreductase
dmgdHh
Rattus norvegicus
4p9s
19
30
0.97
3.59
8
AMT
gcvTg
Bacillus subtilis
1yx2A
24
26
0.95
6.66
9
AMT
dmdA
Pelagibacter ubique (HTCC1062)
3tfhA
37
36
0.99
7.38
10
AMT
dmdA
Pelagibacter ubique (HTCC1062)
3tfhA
36
36
0.99
6.61

aIden1 is the percentage sequence identity of the templates in the threading aligned region with the query sequence
bIden2 is the percentage sequence identity of the whole template chains with query sequence 
cCov-Represents the coverage of the threading alignment and is equal to the number of aligned residues divided by the length of the query protein
dNorm. Z-score is the normalized Z-score of the threading alignments. Alignment with a normalized Z-score>1 means a good alignment and vice versa.
eAminomethyltransferase
fDmdA DMSP-dependent demethylase
gGlycine cleavage system T protein
hDimethylglycine dehydrogenase complexed with tetrahydrofolate 
iDimethylglycine oxidase

Predicted model: C-sore= 1.69; TM-score=0.95 dev= 0.05

Rank
Class
Gene name
Organism
PDB ID
TM-scorea
RMSDb
IDENc
Covd
1
AMT
dmdA
Pelagibacter ubique (HTCC1062)
3tfhA
0.981
0.64
0.367
0.989
2
Oxidoreductase
dmgdH
Rattus norvegicus
4p9sA2
0.931
1.65
0.209
0.976
3
Oxidoreductase
dmg
Arthrobacter globiformis
1pj6A
0.912
2.10
0.259
0.976
4
AMT
gcvT
Pyrococcus horikoshii ATCC700860
1v5vA
0.906
1.94
0.226
0.965
5
Oxidoreductase
soxAe
Stenotrophomonas maltophilia
2gagA
0.894
2.24
0.217
0.965
6
Oxidoreductase
soxA
Corynebacterium sp. 
1vrqA
0.894
2.22
0.228
0.965
7
AMT
gcvT
Thermotoga maritima
1wooA
0.894
1.69
0.251
0.941
8
AMT
AMT
Homo sapiens
1wsrA
0.888
1.98
0.232
0.949
9
AMT
gcvT
Bartonella henselae
3girA
0.880
1.87
0.210
0.935
10
AMT
gcvT
Bacillus subtilis
1yx2B
0.875
2.09
0.243
0.941

abIt is a standard for measuring structural similarity between two structures
cIt is the percentage sequence identity in the structurally aligned region 
dIt represents the coverage of the alignment by TM-align and is equal to the number of structurally aligned residues divided by length of the query protein
eHeterotetrameric sarcosine oxidase alpha-subunit


Table 8. Up: Top ten analogs identified by LOMETS for threading alignments. Case of AGI71500. In the middle: Model predicted by I-TASSER. Down: Top ten identified structural analogs in PDB by TM-align

Rank
Class
Gene name
Organism
PDB ID
Iden1 (%)a
Iden2 (%)b
Covc
Norm. Z-scored
1
AMTe
dmdAf
Pelagibacter ubique (HTCC1062)
3tfhA
36
35
0.96
4.55
2
AMT
dmdA
Pelagibacter ubique (HTCC1062)
3tfhA
36
35
0.96
5.33
3
AMT
dmdA
Pelagibacter ubique (HTCC1062)
3tfhA
36
35
0.96
5.44
4
Oxidoreductase
dmgi
Rattus norvegicus
4p9sA
22
27
0.97
3.28
5
Oxidoreductase
dmgdHh
Rattus norvegicus
4p9sA
36
35
0.96
2.41
6
AMT
dmdA
Pelagibacter ubique (HTCC1062)
3tfhA
36
35
0.96
5.66
7
Oxidoreductase
dmgdH
Rattus norvegicus
4p9s
22
29
0.98
3.64
8
AMT
gcvTg
Bacillus subtilis
1yx2A
22
29
0.92
6.64
9
AMT
dmdA
Pelagibacter ubique (HTCC1062)
3tfhA
36
35
0.95
7.57
10
AMT
dmdA
Pelagibacter ubique (HTCC1062)
3tfhA
36
35
0.96
6.53

aIden1 is the percentage sequence identity of the templates in the threading aligned region with the query sequence
bIden2 is the percentage sequence identity of the whole template chains with query sequence 
cCov-Represents the coverage of the threading alignment and is equal to the number of aligned residues divided by the length of the query protein
dNorm. Z-score is the normalized Z-score of the threading alignments. Alignment with a normalized Z-score>1 means a good alignment and vice versa.
eAminomethyltransferase
fDmdA DMSP-dependent demethylase
gGlycine cleavage system T protein
hDimethylglycine dehydrogenase complexed with tetrahydrofolate 
iDimethylglycine oxidase

Predicted model: C-sore= 1.47; TM-score=0.92 dev= 0.06

Rank
Class
Gene name
Organism
PDB ID
TM-scorea
RMSDb
IDENc
Covd
1
AMT
dmdA
Pelagibacter ubique (HTCC1062)
3tfhA
0.949
0.81
0.360
0.961
2
Oxidoreductase
dmgdH
Rattus norvegicus
4p9sA
0.937
1.74
0.228
0.982
3
Oxidoreductase
dmg
Arthrobacter globiformis
1pj6A
0.907
2.34
0.264
0.977
4
AMT
gcvT
Pyrococcus horikoshii ATCC700860
1v5vA
0.886
2.09
0.245
0.948
5
Oxidoreductase
soxAe
Stenotrophomonas maltophilia
2gagA
0.882
2.38
0.212
0.956
6
Oxidoreductase
soxA
Corynebacterium sp. 
1vrqA
0.881
2.37
0.231
0.956
7
AMT
gcvT
Thermotoga maritima
1wooA
0.877
1.75
0.279
0.924
8
AMT
AMT
Homo sapiens
1wsrA
0.874
2.05
0.256
0.935
9
AMT
gcvT
Bartonella henselae
3girA
0.865
1.91
0.235
0.919
10
AMT
gcvT
Bacillus subtilis
1yx2B
0.853
2.06
0.302
0.914


abIt is a standard for measuring structural similarity between two structures
cIt is the percentage sequence identity in the structurally aligned region 
dIt represents the coverage of the alignment by TM-align and is equal to the number of structurally aligned residues divided by length of the query protein
eHeterotetrameric sarcosine oxidase alpha-subunit


Table 9. Up: Top ten analogs identified by LOMETS for threading alignments. Case of WP_067545452. In the middle: Model predicted by I-TASSER. Down: Top ten identified structural analogs in PDB by TM-align

Rank
Class
Gene name
Organism
PDB ID
Iden1 (%)a
Iden2 (%)b
Covc
Norm. Z-scored
1
AMTe
dmdAf
Pelagibacter ubique (HTCC1062)
3tfhA
36
35
0.97
4.66
2
AMT
dmdA
Pelagibacter ubique (HTCC1062)
3tfhA
36
35
0.97
5.36
3
AMT
dmdA
Pelagibacter ubique (HTCC1062)
3tfhA
35
35
0.97
5.56
4
Oxidoreductase
dmgi
Rattus norvegicus
4p9s
24
33
0.97
3.26
5
Oxidoreductase
dmgdHh
Rattus norvegicus
4p9sA
21
26
0.98
2.40
6
AMT
dmdA
Pelagibacter ubique (HTCC1062)
3tfhA
35
35
0.97
5.67
7
Oxidoreductase
dmgdH
Rattus norvegicus
4p9s
22
33
0.97
3.61
8
AMT
gcvTg
Bacillus subtilis
1yx2A
28
29
0.92
6.72
9
AMT
dmdA
Pelagibacter ubique (HTCC1062)
3tfhA
36
35
0.97
7.48
10
AMT
dmdA
Pelagibacter ubique (HTCC1062)
3tfhA
36
35
0.97
6.67

aIden1 is the percentage sequence identity of the templates in the threading aligned region with the query sequence
bIden2 is the percentage sequence identity of the whole template chains with query sequence 
cCov-Represents the coverage of the threading alignment and is equal to the number of aligned residues divided by the length of the query protein
dNorm. Z-score is the normalized Z-score of the threading alignments. Alignment with a normalized Z-score>1 means a good alignment and vice versa.
eAminomethyltransferase
fDmdA DMSP-dependent demethylase
gGlycine cleavage system T protein
hDimethylglycine dehydrogenase complexed with tetrahydrofolate 
iDimethylglycine oxidase

Predicted model: C-sore= 1.59; TM-score=0.94 dev= 0.05

Rank
Class
Gene name
Organism
PDB ID
TM-scorea
RMSDb
IDENc
Covd
1
AMT
dmdA
Pelagibacter ubique (HTCC1062)
3tfhA
0.961
0.85
0.355
0.974
2
Oxidoreductase
dmgdH
Rattus norvegicus
4p9sA
0.942
1.53
0.226
0.982
3
Oxidoreductase
dmg
Arthrobacter globiformis
1pj6A
0.916
2.11
0.264
0.979
4
AMT
gcvT
Pyrococcus horikoshii ATCC700860
1v5vA
0.898
2.07
0.266
0.960
5
Oxidoreductase
soxAe
Stenotrophomonas maltophilia
2gagA
0.895
2.35
0.233
0.968
6
Oxidoreductase
soxA
Corynebacterium sp. 
1vrqA
0.894
2.27
0.231
0.966
7
AMT
gcvT
Thermotoga maritima
1wooA
0.892
1.67
0.268
0.937
8
AMT
AMT
Homo sapiens
1wsrA
0.887
2.02
0.234
0.947
9
AMT
gcvT
Bartonella henselae
3girA
0.877
1.89
0.215
0.931
10
AMT
gcvT
Bacillus subtilis
1yx2B
0.864
2.03
0.282
0.926


abIt is a standard for measuring structural similarity between two structures
cIt is the percentage sequence identity in the structurally aligned region 
dIt represents the coverage of the alignment by TM-align and is equal to the number of structurally aligned residues divided by length of the query protein
eHeterotetrameric sarcosine oxidase alpha-subunit


Table 10. Up: Top ten analogs identified by LOMETS for threading alignments. Case of ABF63906.1. In the middle: Model predicted by I-TASSER. Down: Top ten identified structural analogs in PDB by TM-align

Rank
Class
Gene name
Organism
PDB ID
Iden1 (%)a
Iden2 (%)b
Covc
Norm. Z-scored
1
AMTe
dmdAf
Pelagibacter ubique (HTCC1062)
3tfhA
37
35
0.97
4.67
2
AMT
dmdA
Pelagibacter ubique (HTCC1062)
3tfhA
36
35
0.97
5.39
3
AMT
dmdA
Pelagibacter ubique (HTCC1062)
3tfhA
36
35
0.97
5.50
4
Oxidoreductase
dmgi
Rattus norvegicus
4p9s
25
34
0.97
3.27
5
Oxidoreductase
dmgdHh
Rattus norvegicus
4p9sA
22
27
0.98
2.41
6
AMT
dmdA
Pelagibacter ubique (HTCC1062)
3tfhA
36
35
0.96
5.62
7
Oxidoreductase
dmg
Arthrobacter globiformis
1pj6
25
32
0.97
3.62
8
AMT
gcvTg
Bacillus subtilis
1yx2A
29
29
0.93
6.64
9
AMT
dmdA
Pelagibacter ubique (HTCC1062)
3tfhA
37
35
0.97
7.50
10
AMT
dmdA
Pelagibacter ubique (HTCC1062)
3tfhA
37
35
0.97
6.64

aIden1 is the percentage sequence identity of the templates in the threading aligned region with the query sequence
bIden2 is the percentage sequence identity of the whole template chains with query sequence 
cCov-Represents the coverage of the threading alignment and is equal to the number of aligned residues divided by the length of the query protein
dNorm. Z-score is the normalized Z-score of the threading alignments. Alignment with a normalized Z-score>1 means a good alignment and vice versa.
eAminomethyltransferase
fDmdA DMSP-dependent demethylase
gGlycine cleavage system T protein
hDimethylglycine dehydrogenase complexed with tetrahydrofolate 
iDimethylglycine oxidase

Predicted model: C-sore= 1.53; TM-score=0.93 dev= 0.06

Rank
Class
Gene name
Organism
PDB ID
TM-scorea
RMSDb
IDENc
Covd
1
AMT
dmdA
Pelagibacter ubique (HTCC1062)
3tfhA
0.960
0.68
0.361
0.968
2
Oxidoreductase
dmgdH
Rattus norvegicus
4p9sA
0.935
1.72
0.244
0.982
3
Oxidoreductase
dmg
Arthrobacter globiformis
1pj6A
0.916
2.14
0.260
0.982
4
AMT
gcvT
Pyrococcus horikoshii ATCC700860
1v5vA
0.895
2.03
0.267
0.955
5
Oxidoreductase
soxAe
Stenotrophomonas maltophilia
2gagA
0.891
2.37
0.235
0.966
6
Oxidoreductase
soxA
Corynebacterium sp. 
1vrqA
0.889
2.40
0.233
0.966
7
AMT
gcvT
Thermotoga maritima
1wooA
0.886
1.75
0.268
0.934
8
AMT
AMT
Homo sapiens
1wsrA
0.881
2.03
0.254
0.942
9
AMT
gcvT
Bartonella henselae
3girA
0.873
1.92
0.235
0.929
10
AMT
gcvT
Bacillus subtilis
1yx2B
0.861
2.06
0.288
0.924


abIt is a standard for measuring structural similarity between two structures
cIt is the percentage sequence identity in the structurally aligned region 
dIt represents the coverage of the alignment by TM-align and is equal to the number of structurally aligned residues divided by length of the query protein
eHeterotetrameric sarcosine oxidase alpha-subunit


Table 11. Up: Top ten analogs identified by LOMETS for threading alignments. Case of AGI71303.1. In the middle: Model predicted by I-TASSER. Down: Top ten identified structural analogs in PDB by TM-align

Rank
Class
Gene name
Organism
PDB ID
Iden1 (%)a
Iden2 (%)b
Covc
Norm. Z-scored
1
AMTe
dmdAf
Pelagibacter ubique (HTCC1062)
3tfhA
36
36
0.97
4.74
2
AMT
dmdA
Pelagibacter ubique (HTCC1062)
3tfhA
36
36
0.97
5.39
3
AMT
dmdA
Pelagibacter ubique (HTCC1062)
3tfhA
36
36
0.97
5.60
4
Oxidoreductase
dmgi
Rattus norvegicus
4p9s
25
33
0.97
3.27
5
Oxidoreductase
dmgdHh
Rattus norvegicus
4p9sA
22
26
0.97
2.39
6
AMT
dmdA
Pelagibacter ubique (HTCC1062)
3tfhA
36
36
0.97
5.72
7
Oxidoreductase
dmg
Arthrobacter globiformis
1pj6
26
32
0.97
3.62
8
AMT
gcvTg
Bacillus subtilis
1yx2A
29
29
0.92
6.58
9
AMT
dmdA
Pelagibacter ubique (HTCC1062)
3tfhA
36
36
0.97
7.67
10
AMT
dmdA
Pelagibacter ubique (HTCC1062)
3tfhA
36
36
0.97
6.70

aIden1 is the percentage sequence identity of the templates in the threading aligned region with the query sequence
bIden2 is the percentage sequence identity of the whole template chains with query sequence 
cCov-Represents the coverage of the threading alignment and is equal to the number of aligned residues divided by the length of the query protein
dNorm. Z-score is the normalized Z-score of the threading alignments. Alignment with a normalized Z-score>1 means a good alignment and vice versa.
eAminomethyltransferase
fDmdA DMSP-dependent demethylase
gGlycine cleavage system T protein
hDimethylglycine dehydrogenase complexed with tetrahydrofolate 
iDimethylglycine oxidase

Predicted model: C-sore= 1.65; TM-score=0.95 dev= 0.05

Rank
Class
Gene name
Organism
PDB ID
TM-scorea
RMSDb
IDENc
Covd
1
AMT
dmdA
Pelagibacter ubique (HTCC1062)
3tfhA
0.960
0.68
0.363
0.971
2
Oxidoreductase
dmgdH
Rattus norvegicus
4p9sA
0.931
1.84
0.239
0.982
3
Oxidoreductase
dmg
Arthrobacter globiformis
1pj6A
0.916
2.220
0.260
0.982
4
Oxidoreductase
soxAe
Stenotrophomonas maltophilia
2gagA
0.899
2.31
0.229
0.971
5
AMT
gcvT
Pyrococcus horikoshii ATCC700860
1v5vA
0.896
2.09
0.277
0.958
6
Oxidoreductase
soxA
Corynebacterium sp. 
1vrqA
0.896
2.28
0.230
0.968
7
AMT
gcvT
Thermotoga maritima
1wooA
0.888
1.68
0.268
0.932
8
AMT
AMT
Homo sapiens
1wsrA
0.883
2.05
0.240
0.945
9
AMT
gcvT
Bartonella henselae
3girA
0.874
1.89
0.224
0.929
10
AMT
gcvT
Bacillus subtilis
1yx2B
0.861
2.07
0.291
0.924


abIt is a standard for measuring structural similarity between two structures
cIt is the percentage sequence identity in the structurally aligned region 
dIt represents the coverage of the alignment by TM-align and is equal to the number of structurally aligned residues divided by length of the query protein
eHeterotetrameric sarcosine oxidase alpha-subunit


Table 12. Up: Top ten analogs identified by LOMETS for threading alignments. Case of ADE39159.1. In the middle: Model predicted by I-TASSER. Down: Top ten identified structural analogs in PDB by TM-align

Rank
Class
Gene name
Organism
PDB ID
Iden1 (%)a
Iden2 (%)b
Covc
Norm. Z-scored
1
AMTe
dmdAf
Pelagibacter ubique (HTCC1062)
3tfhA
34
34
0.96
4.55
2
AMT
dmdA
Pelagibacter ubique (HTCC1062)
3tfhA
34
34
0.96
5.36
3
AMT
dmdA
Pelagibacter ubique (HTCC1062)
3tfhA
34
34
0.96
5.57
4
Oxidoreductase
dmgi
Arthrobacter globiformis
1pj6
26
32
0.97
3.24
5
Oxidoreductase
dmgdHh
Rattus norvegicus
4p9sA
22
26
0.97
2.41
6
AMT
dmdA
Pelagibacter ubique (HTCC1062)
3tfhA
34
34
0.95
5.56
7
Oxidoreductase
dmg
Arthrobacter globiformis
1pj6
27
32
0.96
3.60
8
AMT
gcvTg
Pyrococcus horikoshii
1v5vA
26
29
0.95
6.32
9
AMT
dmdA
Pelagibacter ubique (HTCC1062)
3tfhA
34
34
0.96
7.48
10
AMT
dmdA
Pelagibacter ubique (HTCC1062)
3tfhA
34
34
0.96
6.56

aIden1 is the percentage sequence identity of the templates in the threading aligned region with the query sequence
bIden2 is the percentage sequence identity of the whole template chains with query sequence 
cCov-Represents the coverage of the threading alignment and is equal to the number of aligned residues divided by the length of the query protein
dNorm. Z-score is the normalized Z-score of the threading alignments. Alignment with a normalized Z-score>1 means a good alignment and vice versa.
eAminomethyltransferase
fDmdA DMSP-dependent demethylase
gGlycine cleavage system T protein
hDimethylglycine dehydrogenase complexed with tetrahydrofolate 
iDimethylglycine oxidase

Predicted model: C-sore= 1.50; TM-score=0.92 dev= 0.06

Rank
Class
Gene name
Organism
PDB ID
TM-scorea
RMSDb
IDENc
Covd
1
AMT
dmdA
Pelagibacter ubique (HTCC1062)
3tfhA
0.950
0.79
0.341
0.961
2
Oxidoreductase
dmgdH
Rattus norvegicus
4p9sA
0.933
1.77
0.231
0.982
3
Oxidoreductase
dmg
Arthrobacter globiformis
1pj6A
0.928
1.89
0.249
0.982
4
Oxidoreductase
soxAe
Stenotrophomonas maltophilia
2gagA
0.888
2.23
0.206
0.958
5
AMT
gcvT
Pyrococcus horikoshii ATCC700860
1v5vA
0.887
2.08
0.261
0.948
6
Oxidoreductase
soxA
Corynebacterium sp. 
1vrqA
0.886
2.22
0.222
0.956
7
AMT
gcvT
Thermotoga maritima
1wooA
0.880
1.70
0.265
0.924
8
AMT
AMT
Homo sapiens
1wsrA
0.877
1.99
0.248
0.935
9
AMT
gcvT
Bartonella henselae
3girA
0.868
1.84
0.218
0.919
10
AMT
gcvT
Bacillus subtilis
1yx2B
0.857
1.97
0.279
0.914


abIt is a standard for measuring structural similarity between two structures
cIt is the percentage sequence identity in the structurally aligned region 
dIt represents the coverage of the alignment by TM-align and is equal to the number of structurally aligned residues divided by length of the query protein
eHeterotetrameric sarcosine oxidase alpha-subunit


Table 13. Up: Top ten analogs identified by LOMETS for threading alignments. Case of AFS47213.1. In the middle: Model predicted by I-TASSER. Down: Top ten identified structural analogs in PDB by TM-align

Rank
Class
Gene name
Organism
PDB ID
Iden1 (%)a
Iden2 (%)b
Covc
Norm. Z-scored
1
AMTe
dmdAf
Pelagibacter ubique (HTCC1062)
3tfhA
38
37
0.97
4.75
2
AMT
dmdA
Pelagibacter ubique (HTCC1062)
3tfhA
37
37
0.97
5.39
3
AMT
dmdA
Pelagibacter ubique (HTCC1062)
3tfhA
38
37
0.97
5.54
4
AMT
dmdA
Pelagibacter ubique (HTCC1062)
3tfh
38
37
0.97
3.26
5
Oxidoreductase
dmgdHh
Rattus norvegicus
4p9sA
22
25
0.98
2.40
6
AMT
dmdA
Pelagibacter ubique (HTCC1062)
3tfhA
38
37
0.97
5.82
7
Oxidoreductase
dmgdH
Rattus norvegicus
4p9s
23
32
0.97
3.61
8
AMT
gcvTg
Bacillus subtilis
1yx2A
30
31
0.93
6.83
9
AMT
dmdA
Pelagibacter ubique (HTCC1062)
3tfhA
38
37
0.97
7.70
10
AMT
dmdA
Pelagibacter ubique (HTCC1062)
3tfhA
38
37
0.97
6.75

aIden1 is the percentage sequence identity of the templates in the threading aligned region with the query sequence
bIden2 is the percentage sequence identity of the whole template chains with query sequence 
cCov-Represents the coverage of the threading alignment and is equal to the number of aligned residues divided by the length of the query protein
dNorm. Z-score is the normalized Z-score of the threading alignments. Alignment with a normalized Z-score>1 means a good alignment and vice versa.
eAminomethyltransferase
fDmdA DMSP-dependent demethylase
gGlycine cleavage system T protein
hDimethylglycine dehydrogenase complexed with tetrahydrofolate 


Predicted model: C-sore= 1.66; TM-score=0.95 dev= 0.05

Rank
Class
Gene name
Organism
PDB ID
TM-scorea
RMSDb
IDENc
Covd
1
AMT
dmdA
Pelagibacter ubique (HTCC1062)
3tfhA
0.966
0.67
0.374
0.974
2
Oxidoreductase
dmgdH
Rattus norvegicus
4p9sA
0.928
1.83
0.231
0.982
3
Oxidoreductase
dmge
Arthrobacter globiformis
1pj6A
0.905
2.34
0.247
0.982
4
AMT
gcvT
Pyrococcus horikoshii ATCC700860
1v5vA
0.891
2.11
0.275
0.958
5
Oxidoreductase
soxAf
Stenotrophomonas maltophilia
2gagA
0.888
2.52
0.241
0.971
6
Oxidoreductase
soxA
Corynebacterium sp. 
1vrqA
0.886
2.44
0.228
0.968
7
AMT
gcvT
Thermotoga maritima
1wooA
0.884
1.85
0.273
0.937
8
AMT
AMT
Homo sapiens
1wsrA
0.876
2.19
0.248
0.947
9
AMT
gcvT
Bartonella henselae
3girA
0.873
1.95
0.221
0.931
10
AMT
gcvT
Bacillus subtilis
1yx2B
0.858
2.15
0.308
0.926


abIt is a standard for measuring structural similarity between two structures
cIt is the percentage sequence identity in the structurally aligned region 
dIt represents the coverage of the alignment by TM-align and is equal to the number of structurally aligned residues divided by length of the query protein
eDimethylglycine oxidase
fHeterotetrameric sarcosine oxidase alpha-subunit


Table 14. Up: Top ten analogs identified by LOMETS for threading alignments. Case of AFS48354. In the middle: Model predicted by I-TASSER. Down: Top ten identified structural analogs in PDB by TM-align

Rank
Class
Gene name
Organism
PDB ID
Iden1 (%)a
Iden2 (%)b
Covc
Norm. Z-scored
1
AMTe
dmdAf
Pelagibacter ubique (HTCC1062)
3tfhA
40
40
0.97
4.69
2
AMT
dmdA
Pelagibacter ubique (HTCC1062)
3tfhA
40
40
0.97
5.33
3
AMT
dmdA
Pelagibacter ubique (HTCC1062)
3tfhA
39
40
0.97
5.38
4

Oxidoreductase
dmgdHh
Rattus norvegicus
4p9s
24
33
0.97
3.27
5
Oxidoreductase
dmgdH
Rattus norvegicus
4p9sA
23
27
0.98
2.40
6
AMT
dmdA
Pelagibacter ubique (HTCC1062)
3tfhA
39
40
0.97
5.81
7
Oxidoreductase
dmgdH
Rattus norvegicus
4p9s
24
33
0.97
3.61
8
AMT
gcvTg
Bacillus subtilis
1yx2A
29
29
0.93
6.58
9
AMT
dmdA
Pelagibacter ubique (HTCC1062)
3tfhA
40
40
0.97
7.47
10
AMT
dmdA
Pelagibacter ubique (HTCC1062)
3tfhA
40
40
0.97
6.62

aIden1 is the percentage sequence identity of the templates in the threading aligned region with the query sequence
bIden2 is the percentage sequence identity of the whole template chains with query sequence 
cCov-Represents the coverage of the threading alignment and is equal to the number of aligned residues divided by the length of the query protein
dNorm. Z-score is the normalized Z-score of the threading alignments. Alignment with a normalized Z-score>1 means a good alignment and vice versa.
eAminomethyltransferase
fDmdA DMSP-dependent demethylase
gGlycine cleavage system T protein
hDimethylglycine dehydrogenase complexed with tetrahydrofolate 


Predicted model: C-sore= 1.60; TM-score=0.94 dev= 0.05

Rank
Class
Gene name
Organism
PDB ID
TM-scorea
RMSDb
IDENc
Covd
1
AMT
dmdA
Pelagibacter ubique (HTCC1062)
3tfhA
0.963
0.77
0.398
0.974
2
Oxidoreductase
dmgdH
Rattus norvegicus
4p9sA
0.938
1.63
0.239
0.982
3
Oxidoreductase
dmge
Arthrobacter globiformis
1pj6A
0.913
2.16
0.261
0.979
4
AMT
gcvT
Pyrococcus horikoshii ATCC700860
1v5vA
0.897
2.09
0.258
0.960
5
Oxidoreductase
soxAf
Stenotrophomonas maltophilia
2gagA
0.890
2.43
0.231
0.968
6
Oxidoreductase
soxA
Corynebacterium sp. 
1vrqA
0.888
2.35
0.228
0.966
7
AMT
gcvT
Thermotoga maritima
1wooA
0.888
1.76
0.282
0.937
8
AMT
AMT
Homo sapiens
1wsrA
0.885
2.05
0.234
0.947
9
AMT
gcvT
Bartonella henselae
3girA
0.875
1.92
0.221
0.931
10
AMT
gcvT
Bacillus subtilis
1yx2B
0.862
2.07
0.302
0.926


abIt is a standard for measuring structural similarity between two structures
cIt is the percentage sequence identity in the structurally aligned region 
dIt represents the coverage of the alignment by TM-align and is equal to the number of structurally aligned residues divided by length of the query protein
eDimethylglycine oxidase
fHeterotetrameric sarcosine oxidase alpha-subunit


Table 15. Up: Top ten analogs identified by LOMETS for threading alignments. Case of WP_065353845. In the middle: Model predicted by I-TASSER. Down: Top ten identified structural analogs in PDB by TM-align

Rank
Class
Gene name
Organism
PDB ID
Iden1 (%)a
Iden2 (%)b
Covc
Norm. Z-scored
1
AMTe
dmdAf
Pelagibacter ubique (HTCC1062)
3tfhA
37
38
0.97
4.72
2
AMT
dmdA
Pelagibacter ubique (HTCC1062)
3tfhA
36
38
0.97
5.36
3
AMT
dmdA
Pelagibacter ubique (HTCC1062)
3tfhA
36
38
0.97
5.59
4
Oxidoreductase

Oxidoreductase
dmgdH
Rattus norvegicus
4p9s
23
30
0.97
3.27
5
Oxidoreductase
dmgdHh
Rattus norvegicus
4p9sA
22
24
0.98
2.40
6
AMT
dmdA
Pelagibacter ubique (HTCC1062)
3tfhA
36
38
0.97
5.82
7
Oxidoreductase
dmgi
Arthrobacter globiformis
1pj6
26
30
0.97
3.62
8
AMT
gcvTg
Bacillus subtilis
1yx2A
27
27
0.93
6.58
9
AMT
dmdA
Pelagibacter ubique (HTCC1062)
3tfhA
37
38
0.97
7.59
10
AMT
dmdA
Pelagibacter ubique (HTCC1062)
3tfhA
37
38
0.97
6.56

aIden1 is the percentage sequence identity of the templates in the threading aligned region with the query sequence
bIden2 is the percentage sequence identity of the whole template chains with query sequence 
cCov-Represents the coverage of the threading alignment and is equal to the number of aligned residues divided by the length of the query protein
dNorm. Z-score is the normalized Z-score of the threading alignments. Alignment with a normalized Z-score>1 means a good alignment and vice versa.
eAminomethyltransferase
fDmdA DMSP-dependent demethylase
gGlycine cleavage system T protein
hDimethylglycine dehydrogenase complexed with tetrahydrofolate 
iDimethylglycine oxidase

Predicted model: C-sore= 1.56; TM-score=0.93 dev= 0.06

Rank
Class
Gene name
Organism
PDB ID
TM-scorea
RMSDb
IDENc
Covd
1
AMT
dmdA
Pelagibacter ubique (HTCC1062)
3tfhA
0.961
0.74
0.361
0.971
2
Oxidoreductase
dmgdH
Rattus norvegicus
4p9sA
0.939
1.60
0.226
0.982
3
Oxidoreductase
dmg
Arthrobacter globiformis
1pj6A
0.915
2.12
0.251
0.979
4
AMT
gcvT
Pyrococcus horikoshii ATCC700860
1v5vA
0.898
2.15
0.238
0.963
5
Oxidoreductase
soxAe
Stenotrophomonas maltophilia
2gagA
0.895
2.34
0.220
0.968
6
Oxidoreductase
soxA
Corynebacterium sp. 
1vrqA
0.893
2.27
0.218
0.966
7
AMT
gcvT
Thermotoga maritima
1wooA
0.888
1.76
0.265
0.937
8
AMT
AMT
Homo sapiens
1wsrA
0.886
2.05
0.217
0.947
9
AMT
gcvT
Bartonella henselae
3girA
0.875
1.92
0.207
0.931
10
AMT
gcvT
Bacillus subtilis
1yx2B
0.863
2.07
0.276
0.926


abIt is a standard for measuring structural similarity between two structures
cIt is the percentage sequence identity in the structurally aligned region 
dIt represents the coverage of the alignment by TM-align and is equal to the number of structurally aligned residues divided by length of the query protein
eHeterotetrameric sarcosine oxidase alpha-subunit


Table 16. Up: Top ten analogs identified by LOMETS for threading alignments. Case of WP_053820730.1. In the middle: Model predicted by I-TASSER. Down: Top ten identified structural analogs in PDB by TM-align

Rank
Class
Gene name
Organism
PDB ID
Iden1 (%)a
Iden2 (%)b
Covc
Norm. Z-scored
1
AMTe
dmdAf
Pelagibacter ubique (HTCC1062)
3tfhA
37
21
0.53
2.51
2
Oxidoreductase
dmgdHh
Rattus norvegicus
4pabA
17
22
0.90
4.36
3
AMT
dmdA
Pelagibacter ubique (HTCC1062)
3tfhA
36
21
0.54
4.25
4

Oxidoreductase
dmgdH
Rattus norvegicus
4p9sA
24
17
0.54
3.30
5
Oxidoreductase
dmg
Arthrobacter globiformis
1pj6
20
25
0.94
2.65
6
Oxidoreductase
dmgdH
Rattus norvegicus
4p9sA
17
22
0.91
4.79
7
Oxidoreductase
dmgi
Arthrobacter globiformis
1pj6
26
25
0.54
3.59
8
AMT
gcvTg
Bacillus subtilis
1yx2A
27
15
0.51
6.47
9
AMT
dmdA
Pelagibacter ubique (HTCC1062)
3tfhA
37
21
0.53
2.78
10
AMT
dmdA
Pelagibacter ubique (HTCC1062)
3tfhA
36
21
0.54
5.61

aIden1 is the percentage sequence identity of the templates in the threading aligned region with the query sequence
bIden2 is the percentage sequence identity of the whole template chains with query sequence 
cCov-Represents the coverage of the threading alignment and is equal to the number of aligned residues divided by the length of the query protein
dNorm. Z-score is the normalized Z-score of the threading alignments. Alignment with a normalized Z-score>1 means a good alignment and vice versa.
eAminomethyltransferase
fDmdA DMSP-dependent demethylase
gGlycine cleavage system T protein
hDimethylglycine dehydrogenase complexed with tetrahydrofolate 
iDimethylglycine oxidase

Predicted model: C-sore= 0.34; TM-score=0.67 dev= 0.13

Rank
Class
Gene name
Organism
PDB ID
TM-scorea
RMSDb
IDENc
Covd
1
Oxidoreductase
dmgdH
Rattus norvegicus
4p9sA
0.874
2.56
0.157
0.921
2
Oxidoreductase
dmg
Arthrobacter globiformis
1pj6A
0.867
2.72
0.184
0.923
3
Oxidoreductase
soxAe
Stenotrophomonas maltophilia
2gagA
0.536
3.70
0.146
0.590
4
Oxidoreductase
soxA
Corynebacterium sp. 
1vrqA
0.534
3.65
0.141
0.587
5
AMT
dmdA
Pelagibacter ubique (HTCC1062)
3tfhA
0.520
1.57
0.360
0.534
6
AMT
gcvT
Pyrococcus horikoshii
1v5vA
0.510
2.05
0.238
0.531
7
AMT
gcvT
Thermotoga maritima
1wooA
0.506
1.47
0.272
0.518
8
AMT
AMT
Homo sapiens
1wsrA
0.503
1.73
0.216
0.520
9
AMT
gcvT
Bartonella henselae
3girA
0.495
1.88
0.204
0.514
10
AMT
gcvT
Bacillus subtilis
1yx2B
0.494
1.67
0.274
0.509


abIt is a standard for measuring structural similarity between two structures
cIt is the percentage sequence identity in the structurally aligned region 
dIt represents the coverage of the alignment by TM-align and is equal to the number of structurally aligned residues divided by length of the query protein
eHeterotetrameric sarcosine oxidase alpha-subunit


Table 17. Up: Top ten analogs identified by LOMETS for threading alignments. Case of CCC39909.1. In the middle: Model predicted by I-TASSER. Down: Top ten identified structural analogs in PDB by TM-align

Rank
Class
Gene name
Organism
PDB ID
Iden1 (%)a
Iden2 (%)b
Covc
Norm. Z-scored
1
AMTe
gcvTg
Thermotoga maritima 
1wopA
26
25
0.78
3.50
2
AMT
gcvT
Pyrococcus horikoshii
1v5vA
25
24
0.80
4.91
3
AMT
gcvT
Thermotoga maritima 
1worA
27
25
0.78
4.66
4

Oxidoreductase
dmgdHh
Rattus norvegicus
4p9s
17
19
0.88
3.44
5
Oxidoreductase
dmgdH
Rattus norvegicus
4p9sA
16
19
0.83
2.44
6
AMT
dmdAf
Pelagibacter ubique (HTCC1062)
3tfhA
25
22
0.80
4.87
7
Oxidoreductase
dmgdH
Rattus norvegicus
4p9s
18
19
0.82
3.63
8
AMT
gcvT
Bacillus subtilis
1yx2A
26
22
0.77
5.74
9
AMT
gcvT
Thermotoga maritima
1wopA
26
25
0.78
5.21
10
Oxidoreductase
dmgdH
Rattus norvegicus
4p9sA
17
19
0.84
5.80

aIden1 is the percentage sequence identity of the templates in the threading aligned region with the query sequence
bIden2 is the percentage sequence identity of the whole template chains with query sequence 
cCov-Represents the coverage of the threading alignment and is equal to the number of aligned residues divided by the length of the query protein
dNorm. Z-score is the normalized Z-score of the threading alignments. Alignment with a normalized Z-score>1 means a good alignment and vice versa.
eAminomethyltransferase
fDmdA DMSP-dependent demethylase
gGlycine cleavage system T protein
hDimethylglycine dehydrogenase complexed with tetrahydrofolate 


Predicted model: C-sore= -0.06; TM-score=0.71 dev= 0.12


Rank
Class
Gene name
Organism
PDB ID
TM-scorea
RMSDb
IDENc
Covd
1
Oxidoreductase
dmgdH
Rattus norvegicus
4p9sA
0.865
1.32
0.152
0.889
2
Oxidoreductase
dmge
Arthrobacter globiformis
1pj6A
0.838
1.93
0.193
0.882
3
Oxidoreductase
soxAf
Stenotrophomonas maltophilia
2gagA
0.779
2.65
0.203
0.841
4
Oxidoreductase
soxA
Corynebacterium sp. 
1vrqA
0.776
2.68
0.195
0.838
5
AMT
gcvT
Pyrococcus horikoshii
1v5vA
0.773

1.66
0.237
0.801
6
AMT
gcvT
Thermotoga maritima
1worA
0.763
1.11
0.261
0.777
7
AMT
AMT
Homo sapiens
1wsvB
0.754
1.71
0.200
0.786
8
AMT
dmdA
Pelagibacter ubique (HTCC1062)
3tfiA
0.752
2..02
0.246
0.799
9
AMT
gcvT
Bartonella henselae
3girA
0.740
1.86
0.202
0.777
10
AMT
gcvT
Escherichia coli BL21
3a8iA
0.739
1.82
0.203
0.773


abIt is a standard for measuring structural similarity between two structures
cIt is the percentage sequence identity in the structurally aligned region 
dIt represents the coverage of the alignment by TM-align and is equal to the number of structurally aligned residues divided by length of the query protein
eDimethylglycine oxidase
fHeterotetrameric sarcosine oxidase alpha-subunit


Table 18. Up: Top ten analogs identified by LOMETS for threading alignments. Case of CAJ51984.2. In the middle: Model predicted by I-TASSER. Down: Top ten identified structural analogs in PDB by TM-align

Rank
Class
Gene name
Organism
PDB ID
Iden1 (%)a
Iden2 (%)b
Covc
Norm. Z-scored
1
AMTe
gcvTg
Thermotoga maritima 
1wopA
26
25
0.78
3.57
2
AMT
gcvT
Pyrococcus horikoshii
1v5vA
25
24
0.80
4.79
3
AMT
gcvT
Thermotoga maritima 
1worA
27
25
0.78
4.65
4

Oxidoreductase
dmgdHh
Rattus norvegicus
4p9s
17
19
0.88
3.45
5
Oxidoreductase
dmgdH
Rattus norvegicus
4p9sA
16
19
0.83
2.43
6
AMT
dmdAf
Pelagibacter ubique (HTCC1062)
3tfhA
25
22
0.80
4.89
7
Oxidoreductase
dmgdH
Rattus norvegicus
4p9s
17
19
0.83
3.62
8
AMT
gcvT
Bacillus subtilis
1yx2A
26
22
0.77
5.74
9
AMT
gcvT
Thermotoga maritima
1wopA
26
25
0.78
5.26
10
AMT
dmdA
Pelagibacter ubique (HTCC1062)
3tfhA
27
22
0.80
5.83

aIden1 is the percentage sequence identity of the templates in the threading aligned region with the query sequence
bIden2 is the percentage sequence identity of the whole template chains with query sequence 
cCov-Represents the coverage of the threading alignment and is equal to the number of aligned residues divided by the length of the query protein
dNorm. Z-score is the normalized Z-score of the threading alignments. Alignment with a normalized Z-score>1 means a good alignment and vice versa.
eAminomethyltransferase
fDmdA DMSP-dependent demethylase
gGlycine cleavage system T protein
hDimethylglycine dehydrogenase complexed with tetrahydrofolate 

Predicted model: C-sore= 0.23; TM-score=0.68 dev= 0.12


Rank
Class
Gene name
Organism
PDB ID
TM-scorea
RMSDb
IDENc
Covd
1
Oxidoreductase
dmgdH
Rattus norvegicus
4p9sA
0.855
1.70
0.140
0.889
2
Oxidoreductase
dmge
Arthrobacter globiformis
1pj7A
0.825
2.29
0.193
0.882
3
Oxidoreductase
soxAf
Stenotrophomonas maltophilia
2gagA
0.781
2.46
0.198
0.836
4
Oxidoreductase
soxA
Corynebacterium sp. 
1vrqA
0.778
2.39
0.193
0.832
5
AMT
gcvT
Pyrococcus horikoshii
1v5vA
0.774

1.67
0.240
0.801
6
AMT
gcvT
Thermotoga maritima
1worA
0.765
1.01
0.258
0.777
7
AMT
AMT
Homo sapiens
1wsvB
0.756
1.57
0.206
0.784
8
AMT
dmdA
Pelagibacter ubique (HTCC1062)
3tfiA
0.752
2.03
0.238
0.799
9
AMT
gcvT
Bartonella henselae
3girA
0.742
1.77
0.208
0.775
10
AMT
gcvT
Escherichia coli BL21
3a8iA
0.739
1.81
0.209
0.773


abIt is a standard for measuring structural similarity between two structures
cIt is the percentage sequence identity in the structurally aligned region 
dIt represents the coverage of the alignment by TM-align and is equal to the number of structurally aligned residues divided by length of the query protein
eDimethylglycine oxidase
fHeterotetrameric sarcosine oxidase alpha-subunit


Table 19. Up: Top ten analogs identified by LOMETS for threading alignments. Case of AEM59334.1. In the middle: Model predicted by I-TASSER. Down: Top ten identified structural analogs in PDB by TM-align

Rank
Class
Gene name
Organism
PDB ID
Iden1 (%)a
Iden2 (%)b
Covc
Norm. Z-scored
1
AMTe
dmdAf
Pelagibacter ubique (HTCC1062)
3tfhA
27
18
0.59
2.15
2
AMT
gcvTg
Pyrococcus horikoshii
1v5vA
26
19
0.58
4.37
3
AMT
gcvT
Thermotoga maritima 
1worA
27
18
0.57
3.64
4

Oxidoreductase
dmgdHh
Rattus norvegicus
4p9s
17
16
0.65
2.89
5
Oxidoreductase
dmgdH
Rattus norvegicus
4p9sA
17
15
0.60
2.26
6
AMT
dmdA
Pelagibacter ubique (HTCC1062)
3tfhA
27
18
0.59
3.22
7
Oxidoreductase
dmgdH
Rattus norvegicus
4p9s
17
16
0.62
3.03
8
AMT
gcvT
Bacillus subtilis
1yx2A
24
16
0.56
5.85
9
AMT
dmdA
Pelagibacter ubique (HTCC1062)
3tfhA
27
18
0.59
3.32
10
AMT
dmdA
Pelagibacter ubique (HTCC1062)
3tfhA
27
18
0.59
4.46

aIden1 is the percentage sequence identity of the templates in the threading aligned region with the query sequence
bIden2 is the percentage sequence identity of the whole template chains with query sequence 
cCov-Represents the coverage of the threading alignment and is equal to the number of aligned residues divided by the length of the query protein
dNorm. Z-score is the normalized Z-score of the threading alignments. Alignment with a normalized Z-score>1 means a good alignment and vice versa.
eAminomethyltransferase
fDmdA DMSP-dependent demethylase
gGlycine cleavage system T protein
hDimethylglycine dehydrogenase complexed with tetrahydrofolate 


Predicted model: C-sore=-2.53; TM-score=0.42 dev= 0.14


Rank
Class
Gene name
Organism
PDB ID
TM-scorea
RMSDb
IDENc
Covd
1
Oxidoreductase
dmgdH
Rattus norvegicus
4p9sA
0.637
1.14
0.151
0.647
2
Oxidoreductase
dmge
Arthrobacter globiformis
1pj6A
0.613
1.91
0.204
0.639
3
Oxidoreductase
soxAf
Stenotrophomonas maltophilia
2gagA
0.562
2.99
0.192
0.610
4
AMT
gcvT
Pyrococcus horikoshii
1v5vA
0.562

2.01
0.249
0.588
5
Oxidoreductase
soxA
Corynebacterium sp. 
1vrqA
0.561
3.03
0.190
0.608
6
AMT
dmdA
Pelagibacter ubique (HTCC1062)
3tfiA
0.554
2.33
0.259
0.589
7
AMT
gcvT
Thermotoga maritima
1wopA
0.553
1.57
0.265
0.570
8
AMT
AMT
Homo sapiens
1wsvB
0.551
1.76
0.219
0.571
9
AMT
gcvT
Bacillus subtilis (168)
1yx2B
0.541
1.77
0.249
0.562
10
AMT
gcvT
Bartonella henselae
3girA
0.540
2.00
0.216
0.565


abIt is a standard for measuring structural similarity between two structures
cIt is the percentage sequence identity in the structurally aligned region 
dIt represents the coverage of the alignment by TM-align and is equal to the number of structurally aligned residues divided by length of the query protein
eDimethylglycine oxidase
fHeterotetrameric sarcosine oxidase alpha-subunit


Table 20. Up: Top ten analogs identified by LOMETS for threading alignments. Case of AFS48830. In the middle: Model predicted by I-TASSER. Down: Top ten identified structural analogs in PDB by TM-align

Rank
Class
Gene name
Organism
PDB ID
Iden1 (%)a
Iden2 (%)b
Covc
Norm. Z-scored
1
AMTe
gcvT
Thermotoga maritima 
1wopA
29
26
0.82
3.78
2
AMT
gcvTg
Pyrococcus horikoshii
1v5vA
25
24
0.84
4.85
3
AMT
gcvT
Thermotoga maritima 
1worA
28
26
0.82
4.85
4

Oxidoreductase
dmgdHh
Rattus norvegicus
4p9sA
18
19
0.86
3.31
5
Oxidoreductase
dmgdH
Rattus norvegicus
4p9sA
19
19
0.86
2.40
6
AMT
gcvT
Thermotoga maritima 
1wopA
28
26
0.82
4.97
7
Oxidoreductase
dmgdH
Rattus norvegicus
4p9s
18
20
0.87
3.67
8
AMT
gcvT
Bacillus subtilis
1yx2A
25
22
0.81
6.32
9
AMT
gcvT
Thermotoga maritima
1wopA
28
26
0.82
5.48
10
AMT
dmdAf
Pelagibacter ubique (HTCC1062)
3tfhA
27
25
0.85
6.04

aIden1 is the percentage sequence identity of the templates in the threading aligned region with the query sequence
bIden2 is the percentage sequence identity of the whole template chains with query sequence 
cCov-Represents the coverage of the threading alignment and is equal to the number of aligned residues divided by the length of the query protein
dNorm. Z-score is the normalized Z-score of the threading alignments. Alignment with a normalized Z-score>1 means a good alignment and vice versa.
eAminomethyltransferase
fDmdA DMSP-dependent demethylase
gGlycine cleavage system T protein
hDimethylglycine dehydrogenase complexed with tetrahydrofolate 


Predicted model: C-sore=0.64; TM-score=0.80 dev= 0.09


Rank
Class
Gene name
Organism
PDB ID
TM-scorea
RMSDb
IDENc
Covd
1
Oxidoreductase
dmgdH
Rattus norvegicus
4p9sA
0.894
1.17
0.184
0.915
2
Oxidoreductase
dmge
Arthrobacter globiformis
1pj6A
0.858
2.06
0.221
0.908
3
AMT
gcvT
Pyrococcus horikoshii
1v5vA
0.813

1.70
0.249
0.843
4
AMT
gcvT
Thermotoga maritima
1worA
0.809
0.89
0.284
0.820
5
Oxidoreductase
soxAf
Stenotrophomonas maltophilia
2gagA
0.804
2.47
0.207
0.864
6
Oxidoreductase
soxA
Corynebacterium sp. U-96
1vrqA
0.801
2.49
0.202
0.862
7
AMT
AMT
Homo sapiens
1wsvB
0.799
1.52
0.228
0.827
8
AMT
dmdA
Pelagibacter ubique (HTCC1062)
3tfiA
0.792
1.97
0.258
0.839
9
AMT
gcvT
Bartonella henselae
3girA
0.787
1.61
0.237
0.818
10
AMT
gcvT
Escherichia coli K12
3a8iA
0.778
1.90
0.251
0.816


abIt is a standard for measuring structural similarity between two structures
cIt is the percentage sequence identity in the structurally aligned region 
dIt represents the coverage of the alignment by TM-align and is equal to the number of structurally aligned residues divided by length of the query protein
eDimethylglycine oxidase
fHeterotetrameric sarcosine oxidase alpha-subunit


Table 21. Up: Top ten analogs identified by LOMETS for threading alignments. Case of AGI68776.1. In the middle: Model predicted by I-TASSER. Down: Top ten identified structural analogs in PDB by TM-align

Rank
Class
Gene name
Organism
PDB ID
Iden1 (%)a
Iden2 (%)b
Covc
Norm. Z-scored
1
AMTe
dmdAf
Pelagibacter ubique (HTCC1062) 
3tfhA
43
43
1.00
4.80
2
AMT
dmdA
Pelagibacter ubique (HTCC1062)
3tfhA
43
43
1.00
5.33
3
AMT
dmdA
Pelagibacter ubique (HTCC1062) 
3tfhA
43
43
1.00
5.72
4

AMT
dmdA
Pelagibacter ubique (HTCC1062)
3tfh
44
43
0.99
3.27
5
Oxidoreductase
dmgdHh
Rattus norvegicus
4p9sA
17
21
0.98
2.42
6
AMT
dmdA
Pelagibacter ubique (HTCC1062) 
3tfhA
43
43
1.00
5.80
7
Oxidoreductase
dmgdH
Rattus norvegicus
4p9sA
17
21
0.98
3.59
8
AMT
gcvTg
Bacillus subtilis
1yx2A
25
28
0.96
6.64
9
AMT
dmdA
Pelagibacter ubique (HTCC1062)
3tfhA
43
43
1.00
6.79
10
AMT
dmdA
Pelagibacter ubique (HTCC1062)
3tfhA
43
43
1.00
6.84

aIden1 is the percentage sequence identity of the templates in the threading aligned region with the query sequence
bIden2 is the percentage sequence identity of the whole template chains with query sequence 
cCov-Represents the coverage of the threading alignment and is equal to the number of aligned residues divided by the length of the query protein
dNorm. Z-score is the normalized Z-score of the threading alignments. Alignment with a normalized Z-score>1 means a good alignment and vice versa.
eAminomethyltransferase
fDmdA DMSP-dependent demethylase
gGlycine cleavage system T protein
hDimethylglycine dehydrogenase complexed with tetrahydrofolate 


Predicted model: C-sore=2; TM-score=0.99 dev= 0.04

Rank
Class
Gene name
Organism
PDB ID
TM-scorea
RMSDb
IDENc
Covd
1
AMT
dmdA
Pelagibacter ubique (HTCC1062)
3tfhA
0.997
0.40
0.429
1.000
2
Oxidoreductase
dmgdH
Rattus norvegicus
4p9sA
0.932
1.80
0.180
0.986
3
Oxidoreductase
dmge
Arthrobacter globiformes
1pj6A2
0.915

2.18
0.244
0.986
4
Oxidoreductase
dmg
Arthrobacter globiformes
1pj7A
0.914
2.18
0.244
0.986
5
AMT
gcvT
Pyrococcus horikoshii
1v5vA
0.906
1.97
0.237
0.970
6
Oxidoreductase
soxAf
Stenotrophomonas maltophilia
2gagA
0.900
2.29
0.194
0.975
7
Oxidoreductase
soxA
Corynebacterium sp. U-96
3ad7A
0.900
2.26
0.197
0.975
8
AMT
gcvT
Thermotoga maritima
1wooA
0.899
1.74
0.250
0.951
9
AMT
AMT
Homo sapiens
1wsrA
0.891
2.08
0.259
0.959
10
AMT
gcvT
Bartonella henselae
3girA
0.885
1.97
0.210
0.948


abIt is a standard for measuring structural similarity between two structures
cIt is the percentage sequence identity in the structurally aligned region 
dIt represents the coverage of the alignment by TM-align and is equal to the number of structurally aligned residues divided by length of the query protein
eDimethylglycine oxidase
fHeterotetrameric sarcosine oxidase alpha-subunit


Table 22. Up: Top ten analogs identified by LOMETS for threading alignments. Case of AGI72139.1. In the middle: Model predicted by I-TASSER. Down: Top ten identified structural analogs in PDB by TM-align

Rank
Class
Gene name
Organism
PDB ID
Iden1 (%)a
Iden2 (%)b
Covc
Norm. Z-scored
1
AMTe
dmdAf
Pelagibacter ubique (HTCC1062) 
3tfhA
43
43
1.00
4.79
2
AMT
dmdA
Pelagibacter ubique (HTCC1062)
3tfhA
43
43
1.00
5.36
3
AMT
dmdA
Pelagibacter ubique (HTCC1062) 
3tfhA
43
43
1.00
5.77
4

AMT
dmdA
Pelagibacter ubique (HTCC1062)
3tfh
44
43
0.99
3.26
5
Oxidoreductase
dmgdHh
Rattus norvegicus
4p9sA
17
21
0.98
2.42
6
AMT
dmdA
Pelagibacter ubique (HTCC1062) 
3thA
43
43
1.00
5.77
7
Oxidoreductase
dmgdH
Rattus norvegicus
4p9sA
17
21
0.97
3.57
8
AMT
gcvTg
Bacillus subtilis
1yx2A
26
28
0.96
6.72
9
AMT
dmdA
Pelagibacter ubique (HTCC1062)
3tfhA
43
43
1.00
6.75
10
AMT
dmdA
Pelagibacter ubique (HTCC1062)
3tfhA
44
43
1.00
6.85

aIden1 is the percentage sequence identity of the templates in the threading aligned region with the query sequence
bIden2 is the percentage sequence identity of the whole template chains with query sequence 
cCov-Represents the coverage of the threading alignment and is equal to the number of aligned residues divided by the length of the query protein
dNorm. Z-score is the normalized Z-score of the threading alignments. Alignment with a normalized Z-score>1 means a good alignment and vice versa.
eAminomethyltransferase
fDmdA DMSP-dependent demethylase
gGlycine cleavage system T protein
hDimethylglycine dehydrogenase complexed with tetrahydrofolate 


Predicted model: C-sore=2; TM-score=0.99 dev= 0.04

Rank
Class
Gene name
Organism
PDB ID
TM-scorea
RMSDb
IDENc
Covd
1
AMT
dmdA
Pelagibacter ubique (HTCC1062)
3tfhA
0.997
0.39
0.432
1.000
2
Oxidoreductase
dmgdH
Rattus norvegicus
4p9sA
0.932
1.79
0.183
0.986
3
Oxidoreductase
dmge
Arthrobacter globiformes
1pj6A2
0.915

2.18
0.252
0.986
4
Oxidoreductase
dmg
Arthrobacter globiformes
1pj7A
0.914
2.18
0.252
0.986
5
AMT
gcvT
Pyrococcus horikoshii
1v5vA
0.906
1.97
0.248
0.970
6
Oxidoreductase
soxAf
Stenotrophomonas maltophilia
2gagA
0.899
2.30
0.199
0.975
7
AMT
gcvT
Thermotoga maritima
1wooA
0.899
1.75
0.253
0.951
8
Oxidoreductase
soxA
Corynebacterium sp. U-96
3ad7A
0.899
2.28
0.202
0.975
9
AMT
AMT
Homo sapiens
1wsrA
0.891
2.08
0.265
0.959
10
AMT
gcvT
Bartonella henselae
3girA
0.885
1.99
0.210
0.948


abIt is a standard for measuring structural similarity between two structures
cIt is the percentage sequence identity in the structurally aligned region 
dIt represents the coverage of the alignment by TM-align and is equal to the number of structurally aligned residues divided by length of the query protein
eDimethylglycine oxidase
fHeterotetrameric sarcosine oxidase alpha-subunit


Table 23. Up: Top ten analogs identified by LOMETS for threading alignments. Case of AGM10509.1 In the middle: Model predicted by I-TASSER. Down: Top ten identified structural analogs in PDB by TM-align

Rank
Class
Gene name
Organism
PDB ID
Iden1 (%)a
Iden2 (%)b
Covc
Norm. Z-scored
1
AMTe
gcvT
Thermotoga maritima 
1wopA
30
27
0.79
3.83
2
AMT
gcvT
Pyrococcus horikoshii
1v5vA
26
26
0.81
4.85
3
AMT
gcvT
Thermotoga maritima
1worA
29
27
0.79
4.59
4

Oxidoreductase
dmgdH
Rattus norvegicus
4p9s
18
21
0.92
3.43
5
Oxidoreductase
dmgdHh
Rattus norvegicus
4p9sA
19
20
0.83
2.41
6
AMT
gcvT
Thermotoga maritima 
1wopA
30
27
0.79
4.95
7
Oxidoreductase
dmgdH
Rattus norvegicus
4p9s
17
21
0.92
3.90
8
AMT
gcvTg
Bacillus subtilis
1yx2A
25
21
0.79
6.29
9
AMT
dmdAf
Pelagibacter ubique (HTCC1062)
3tfhA
28
24
0.82
6.09
10
AMT
dmdA
Pelagibacter ubique (HTCC1062)
3tfhA
27
24
0.82
5.93

aIden1 is the percentage sequence identity of the templates in the threading aligned region with the query sequence
bIden2 is the percentage sequence identity of the whole template chains with query sequence 
cCov-Represents the coverage of the threading alignment and is equal to the number of aligned residues divided by the length of the query protein
dNorm. Z-score is the normalized Z-score of the threading alignments. Alignment with a normalized Z-score>1 means a good alignment and vice versa.
eAminomethyltransferase
fDmdA DMSP-dependent demethylase
gGlycine cleavage system T protein
hDimethylglycine dehydrogenase complexed with tetrahydrofolate 


Predicted model: C-sore=0.55; TM-score=0.79 dev= 0.09


Rank
Class
Gene name
Organism
PDB ID
TM-scorea
RMSDb
IDENc
Covd
1
Oxidoreductase
dmgdH
Rattus norvegicus
4p9sA
0.887
0.40
0.186
0.913
2
Oxidoreductase
dmge
Arthrobacter globiformis
1pj6A
0.855
2.07
0.214
0.906
3
AMT
gcvT
Pyrococcus horikoshii
1v5vA
0.788

1.55
0.260
0.815
4
AMT
gcvT
Thermotoga maritima
1worA
0.784
0.91
0.301
0.795
5
Oxidoreductase
soxAf
Stenotrophomonas maltophilia
2gagA
0.783
2.52
0.204
0.842
6
Oxidoreductase
soxA
Corynebacterium sp. U-96
1vrqA
0.780
2.46
0.200
0.837
7
AMT
AMT(GCST)
Homo sapiens
1wsvB
0.769
1.56
0.221
0.797
8
AMT
dmdA
Pelagibacter ubique HTCC1062
3tfiA
0.768
2.02
0.257
0.817
9
AMT
gcvT
Bartonella henselae
3girA
0.757
1.66
0.241
0.788
10
AMT
gcvT
Bacillus subtilis 168
1yx2B
0.753
1.58
0.246
0.781


abIt is a standard for measuring structural similarity between two structures
cIt is the percentage sequence identity in the structurally aligned region 
dIt represents the coverage of the alignment by TM-align and is equal to the number of structurally aligned residues divided by length of the query protein
eDimethylglycine oxidase
fHeterotetrameric sarcosine oxidase alpha-subunit


Table 24. Up: Top ten analogs identified by LOMETS for threading alignments. Case of AHD01041.1. In the middle: Model predicted by I-TASSER. Down: Top ten identified structural analogs in PDB by TM-align

Rank
Class
Gene name
Organism
PDB ID
Iden1 (%)a
Iden2 (%)b
Covc
Norm. Z-scored
1
AMTe
dmdAf
Pelagibacter ubique (HTCC1062)
3tfhA
42
42
1.00
4.76
2
AMT
dmdA
Pelagibacter ubique (HTCC1062)
3tfhA
41
42
1.00
5.33
3
AMT
dmdA
Pelagibacter ubique (HTCC1062)
3tfhA
42
42
1.00
5.73
4

Oxidoreductase
dmgdH
Rattus norvegicus
4p9sA
20
22
0.98
3.27
5
Oxidoreductase
dmgdHh
Rattus norvegicus
4p9sA
18
22
0.98
2.42
6
AMT
gcvT
Pelagibacter ubique (HTCC1062)
3tfhA
41
42
1.00
5.67
7
Oxidoreductase
dmgdH
Rattus norvegicus
4p9sA
18
22
0.98
3.60
8
AMT
gcvTg
Bacillus subtilis
1yx2A
24
25
0.96
6.32
9
AMT
dmdA
Pelagibacter ubique (HTCC1062)
3tfhA
42
42
1.00
7.74
10
AMT
dmdA
Pelagibacter ubique (HTCC1062)
3tfhA
41
42
1.00
6.82

aIden1 is the percentage sequence identity of the templates in the threading aligned region with the query sequence
bIden2 is the percentage sequence identity of the whole template chains with query sequence 
cCov-Represents the coverage of the threading alignment and is equal to the number of aligned residues divided by the length of the query protein
dNorm. Z-score is the normalized Z-score of the threading alignments. Alignment with a normalized Z-score>1 means a good alignment and vice versa.
eAminomethyltransferase
fDmdA DMSP-dependent demethylase
gGlycine cleavage system T protein
hDimethylglycine dehydrogenase complexed with tetrahydrofolate 


Predicted model: C-sore=1.69; TM-score=0.95 dev= 0.05

Rank
Class
Gene name
Organism
PDB ID
TM-scorea
RMSDb
IDENc
Covd
1
Oxidoreductase
dmdA
Pelagibacter ubique HTCC1062
3tfhA
0.990
0.71
0.412
1.000
2
Oxidoreductase
dmge
Arthrobacter globiformis
1pj6A
0.943
1.59
0.189
0.986
3
AMT
gcvT
Pyrococcus horikoshii
1v5vA
0.927

2.01
0.253
0.989
4
AMT
gcvT
Thermotoga maritima
1worA
0.926
2.02
0.253
0.989
5
Oxidoreductase
soxAf
Stenotrophomonas maltophilia
2gagA
0.916
1.89
0.228
0.975
6
Oxidoreductase
soxA
Corynebacterium sp. U-96
1vrqA
0.910
1.69
0.235
0.959
7
AMT
AMT(GCST)
Homo sapiens
1wsvB
0.909
2.22
0.199
0.981
8
AMT
dmdA
Pelagibacter ubique HTCC1062
3tfiA
0.908
2.19
0.191
0.981
9
AMT
gcvT
Bartonella henselae
3girA
0.901
1.87
0.244
0.959
10
AMT
gcvT
Bacillus subtilis 168
1yx2B
0.891
1.82
0.230
0.945


abIt is a standard for measuring structural similarity between two structures
cIt is the percentage sequence identity in the structurally aligned region 
dIt represents the coverage of the alignment by TM-align and is equal to the number of structurally aligned residues divided by length of the query protein
eDimethylglycine oxidase
fHeterotetrameric sarcosine oxidase alpha-subunit


Table 25. Up: Top ten analogs identified by LOMETS for threading alignments. Case of AHI32422.1. In the middle: Model predicted by I-TASSER. Down: Top ten identified structural analogs in PDB by TM-align

Rank
Class
Gene name
Organism
PDB ID
Iden1 (%)a
Iden2 (%)b
Covc
Norm. Z-scored
1
AMTe
gcvT
Thermotoga maritima 
1wopA
29
25
0.79
3.70
2
AMT
gcvT
Pyrococcus horikoshii
1v5vA
24
24
0.81
4.82
3
AMT
gcvT
Thermotoga maritima
1worA
29
25
0.79
4.59
4

Oxidoreductase
dmgdH
Rattus norvegicus
4p9s
17
19
0.92
3.51
5
Oxidoreductase
dmgdHh
Rattus norvegicus
4p9sA
19
19
0.82
2.42
6
AMT
gcvT
Thermotoga maritima
1wopA
29
25
0.79
4.90
7
Oxidoreductase
dmgdH
Rattus norvegicus
4p9s
18
19
0.83
3.64
8
AMT
gcvTg
Bacillus subtilis
1yx2A
25
20
0.78
6.21
9
AMT
dmdAf
Pelagibacter ubique (HTCC1062)
3tfhA
28
24
0.81
6.13
10
AMT
dmdA
Pelagibacter ubique (HTCC1062)
3tfhA
28
24
0.81
5.96

aIden1 is the percentage sequence identity of the templates in the threading aligned region with the query sequence
bIden2 is the percentage sequence identity of the whole template chains with query sequence 
cCov-Represents the coverage of the threading alignment and is equal to the number of aligned residues divided by the length of the query protein
dNorm. Z-score is the normalized Z-score of the threading alignments. Alignment with a normalized Z-score>1 means a good alignment and vice versa.
eAminomethyltransferase
fDmdA DMSP-dependent demethylase
gGlycine cleavage system T protein
hDimethylglycine dehydrogenase complexed with tetrahydrofolate 


Predicted model: C-sore=0.61; TM-score=0.80 dev= 0.09


Rank
Class
Gene name
Organism
PDB ID
TM-scorea
RMSDb
IDENc
Covd
1
Oxidoreductase
dmgdH
Rattus norvegicus
4p9sA
0.896
1.16
0.176
0.914
2
Oxidoreductase
dmge
Arthrobacter globiformis
1pj6A
0.860
1.97
0.207
0.907
3
AMT
gcvT
Pyrococcus horikoshii
1v5vA
0.776

1.78
0.238
0.808
4
AMT
gcvT
Thermotoga maritima
1worA
0.774
0.96
0.289
0.786
5
Oxidoreductase
soxAf
Stenotrophomonas maltophilia
2gagA
0.774
2.71
0.211
0.837
6
Oxidoreductase
soxA
Corynebacterium sp. U-96
3ad7A
0.771
2.46
0.202
0.828
7
AMT
dmdA
Pelagibacter ubique HTCC1062
3tfiA
0.758
2.09
0.262
0.808
8
AMT
AMT (GCST)
Homo sapiens
1wsvB
0.758
1.55
0.216
0.786
9
AMT
gcvT
Bartonella henselae
3girA
0.747
1.67
0.247
0.777
10
AMT
gcvT
Bacillus subtilis 168
1yx2B
0.743
1.65
0.251
0.773


abIt is a standard for measuring structural similarity between two structures
cIt is the percentage sequence identity in the structurally aligned region 
dIt represents the coverage of the alignment by TM-align and is equal to the number of structurally aligned residues divided by length of the query protein
eDimethylglycine oxidase
fHeterotetrameric sarcosine oxidase alpha-subunit


Table 26. Up: Top ten analogs identified by LOMETS for threading alignments. Case of AHM03102.1. In the middle: Model predicted by I-TASSER. Down: Top ten identified structural analogs in PDB by TM-align

Rank
Class
Gene name
Organism
PDB ID
Iden1 (%)a
Iden2 (%)b
Covc
Norm. Z-scored
1
AMTe
dmdAf
Pelagibacter ubique (HTCC1062) 
3tfhA
37
36
0.99
4.64
2
AMT
dmdA
Pelagibacter ubique (HTCC1062)
3tfhA
37
36
0.99
5.36
3
AMT
dmdA
Pelagibacter ubique (HTCC1062)
3tfhA
36
36
0.99
5.48
4

Oxidoreductase
dmgdH
Rattus norvegicus
4p9s
21
24
0.97
3.25
5
Oxidoreductase
dmgdHh
Rattus norvegicus
4p9sA
20
24
0.98
2.42
6
AMT
dmdA
Pelagibacter ubique (HTCC1062)
3tfhA
36
36
0.98
5.68
7
Oxidoreductase
dmgdH
Rattus norvegicus
4p9s
19
24
0.97
3.59
8
AMT
gcvTg
Bacillus subtilis
1yx2A
24
26
0.95
6.66
9
AMT
dmdA
Pelagibacter ubique (HTCC1062)
3tfhA
37
36
0.99
7.41
10
AMT
dmdA
Pelagibacter ubique (HTCC1062)
3tfhA
36
36
0.99
6.61

aIden1 is the percentage sequence identity of the templates in the threading aligned region with the query sequence
bIden2 is the percentage sequence identity of the whole template chains with query sequence 
cCov-Represents the coverage of the threading alignment and is equal to the number of aligned residues divided by the length of the query protein
dNorm. Z-score is the normalized Z-score of the threading alignments. Alignment with a normalized Z-score>1 means a good alignment and vice versa.
eAminomethyltransferase
fDmdA DMSP-dependent demethylase
gGlycine cleavage system T protein
hDimethylglycine dehydrogenase complexed with tetrahydrofolate 


Predicted model: C-sore=1.69; TM-score=0.95 dev= 0.05

Rank
Class
Gene name
Organism
PDB ID
TM-scorea
RMSDb
IDENc
Covd
1
AMT
dmdA
Pelagibacter ubique HTCC1062
3tfiA
0.981
0.63
0.367
0.989
2
Oxidoreductase
dmgdH
Rattus norvegicus
4p9sA
0.931
1.65
0.209
0.976
3
Oxidoreductase
dmge
Arthrobacter globiformis
1pj6A
0.912

2.10
0.259
0.976
4
AMT
gcvT
Pyrococcus horikoshii
1v5vA
0.906
1.94
0.226
0.965
5
Oxidoreductase
soxAf
Stenotrophomonas maltophilia
2gagA
0.894
2.24
0.217
0.965
6
Oxidoreductase
soxA
Corynebacterium sp. U-96
3ad7A
0.894
2.21
0.228
0.965
7
AMT
gcvT
Thermotoga maritima
1worA
0.894
1.69
0.251
0.941
8
AMT
AMT (GCST)
Homo sapiens
1wsvA
0.888
1.98
0.232
0.949
9
AMT
gcvT
Bartonella henselae
3girA
0.880
1.87
0.210
0.935
10
AMT
gcvT
Bacillus subtilis 168
1yx2B
0.875
2.09
0.243
0.941


abIt is a standard for measuring structural similarity between two structures
cIt is the percentage sequence identity in the structurally aligned region 
dIt represents the coverage of the alignment by TM-align and is equal to the number of structurally aligned residues divided by length of the query protein
eDimethylglycine oxidase
fHeterotetrameric sarcosine oxidase alpha-subunit


Table 27. Up: Top ten analogs identified by LOMETS for threading alignments. Case of AHM05061.1. In the middle: Model predicted by I-TASSER. Down: Top ten identified structural analogs in PDB by TM-align

Rank
Class
Gene name
Organism
PDB ID
Iden1 (%)a
Iden2 (%)b
Covc
Norm. Z-scored
1
AMTe
dmdAf
Pelagibacter ubique (HTCC1062) 
3tfhA
43
43
0.99
4.59
2
AMT
dmdA
Pelagibacter ubique (HTCC1062)
3tfhA
43
43
0.99
5.24
3
AMT
dmdA
Pelagibacter ubique (HTCC1062)
3tfhA
42
43
0.99
5.45
4
AMT
dmdA
Pelagibacter ubique HTCC1062
3tfh
43
43
0.99
3.29
5
Oxidoreductase
dmgdHh
Rattus norvegicus
4p9sA
17
19
0.98
2.42
6
AMT
dmdA
Pelagibacter ubique (HTCC1062)
3tfhA
42
43
0.99
5.59
7
AMT
dmdA
Pelagibacter ubique HTCC1062
3tfh
42
43
0.98
3.63
8
AMT
gcvTg
Bacillus subtilis
1yx2A
27
28
0.96
6.47
9
AMT
dmdA
Pelagibacter ubique (HTCC1062)
3tfhA
43
43
1.00
7.59
10
AMT
dmdA
Pelagibacter ubique (HTCC1062)
3tfhA
42
43
1.00
6.55

aIden1 is the percentage sequence identity of the templates in the threading aligned region with the query sequence
bIden2 is the percentage sequence identity of the whole template chains with query sequence 
cCov-Represents the coverage of the threading alignment and is equal to the number of aligned residues divided by the length of the query protein
dNorm. Z-score is the normalized Z-score of the threading alignments. Alignment with a normalized Z-score>1 means a good alignment and vice versa.
eAminomethyltransferase
fDmdA DMSP-dependent demethylase
gGlycine cleavage system T protein
hDimethylglycine dehydrogenase complexed with tetrahydrofolate 


Predicted model: C-sore=2.00; TM-score=0.99 dev= 0.04

Rank
Class
Gene name
Organism
PDB ID
TM-scorea
RMSDb
IDENc
Covd
1
AMT
dmdA
Pelagibacter ubique HTCC1062
3tfhA
0.981
0.63
0.367
0.989
2
Oxidoreductase
dmgdH
Rattus norvegicus
4p9sA
0.931
1.65
0.209
0.976
3
Oxidoreductase
dmge
Arthrobacter globiformis
1pj6A2
0.912

2.10
0.259
0.976
4
Oxidoreductase
dmg
Arthrobacter globiformis
1pj7A
0.906
1.94
0.226
0.965
5
AMT
gcvT
Pyrococcus horikoshii
1v5vA
0.894
2.24
0.217
0.965
6
Oxidoreductase
soxA
Corynebacterium sp. U-96
3ad7A
0.894
2.21
0.228
0.965
7
Oxidoreductase
soxAf
Stenotrophomonas maltophilia
2gagA
0.894
1.69
0.251
0.941
8
AMT
gcvT
Thermotoga maritima
1wooA
0.888
1.98
0.232
0.949
9
AMT
AMT(GCST)
Homo sapiens
1wsrA
0.880
1.87
0.210
0.935
10
AMT
gcvT
Bartonella henselae
3girA
0.875
2.09
0.243
0.941


abIt is a standard for measuring structural similarity between two structures
cIt is the percentage sequence identity in the structurally aligned region 
dIt represents the coverage of the alignment by TM-align and is equal to the number of structurally aligned residues divided by length of the query protein
eDimethylglycine oxidase
fHeterotetrameric sarcosine oxidase alpha-subunit


Table 28. Up: Top ten analogs identified by LOMETS for threading alignments. Case of ASJ73090.1. In the middle: Model predicted by I-TASSER. Down: Top ten identified structural analogs in PDB by TM-align

Rank
Class
Gene name
Organism
PDB ID
Iden1 (%)a
Iden2 (%)b
Covc
Norm. Z-scored
1
AMTe
dmdAf
Pelagibacter ubique (HTCC1062) 
3tfhA
41
40
0.96
4.69
2
AMT
dmdA
Pelagibacter ubique (HTCC1062)
3tfhA
41
40
0.96
5.45
3
AMT
dmdA
Pelagibacter ubique (HTCC1062)
3tfhA
41
40
0.96
5.56
4
AMT
dmdA
Pelagibacter ubique HTCC1062
3tfh
41
40
0.95
3.24
5
Oxidoreductase
dmgdHh
Rattus norvegicus
4p9sA
20
24
0.96
2.40
6
AMT
dmdA
Pelagibacter ubique (HTCC1062)
3tfhA
41
40
0.96
5.72
7
Oxidoreductase
dmgdH
Rattus norvegicus
4p9s
19
24
0.95
3.58
8
AMT
gcvTg
Bacillus subtilis
1yx2A
21
23
0.92
6.47
9
AMT
dmdA
Pelagibacter ubique (HTCC1062)
3tfhA
41
40
0.96
7.97
10
AMT
dmdA
Pelagibacter ubique (HTCC1062)
3tfhA
41
40
0.96
6.69

aIden1 is the percentage sequence identity of the templates in the threading aligned region with the query sequence
bIden2 is the percentage sequence identity of the whole template chains with query sequence 
cCov-Represents the coverage of the threading alignment and is equal to the number of aligned residues divided by the length of the query protein
dNorm. Z-score is the normalized Z-score of the threading alignments. Alignment with a normalized Z-score>1 means a good alignment and vice versa.
eAminomethyltransferase
fDmdA DMSP-dependent demethylase
gGlycine cleavage system T protein
hDimethylglycine dehydrogenase complexed with tetrahydrofolate 


Predicted model: C-sore=1.77; TM-score=0.96 dev= 0.05

Rank
Class
Gene name
Organism
PDB ID
TM-scorea
RMSDb
IDENc
Covd
1
AMT
dmdA
Pelagibacter ubique HTCC1062
3tfhA
0.951
0.51
0.409
0.956
2
Oxidoreductase
dmgdH
Rattus norvegicus
4p9sA
0.914
1.90
0.199
0.969
3
Oxidoreductase
dmge
Arthrobacter globiformis
1pj6A2
0.886

2.51
0.226
0.966
4
AMT
gcvT
Pyrococcus horikoshii
1v5vA
0.877
2.24
0.245
0.948
5
Oxidoreductase
soxAf
Stenotrophomonas maltophilia
2gagA
0.874
2.52
0.175
0.953
6
Oxidoreductase
soxA
Corynebacterium sp. U-96
3ad7A
0.873
2.49
0.183
0.953
7
AMT
gcvT
Thermotoga maritima
1wooA
0.867
1.87
0.244
0.919
8
AMT
AMT(GCST)
Homo sapiens
1wsrA
0.860
2.27
0.221
0.932
9
AMT
gcvT
Bartonella henselae
3girA
0.856
2.02
0.205
0.917
10
AMT
gcvT
Bacillus subtilis
1yx2B
0.846
2.11
0.211
0.911


abIt is a standard for measuring structural similarity between two structures
cIt is the percentage sequence identity in the structurally aligned region 
dIt represents the coverage of the alignment by TM-align and is equal to the number of structurally aligned residues divided by length of the query protein
eDimethylglycine oxidase
fHeterotetrameric sarcosine oxidase alpha-subunit


Table 29. Up: Top ten analogs identified by LOMETS for threading alignments. Case of CBV41552.1. In the middle: Model predicted by I-TASSER. Down: Top ten identified structural analogs in PDB by TM-align

Rank
Class
Gene name
Organism
PDB ID
Iden1 (%)a
Iden2 (%)b
Covc
Norm. Z-scored
1
AMTe
gcvT
Thermotoga maritima
1wopA
32
26
0.75
3.52
2
AMT
dmdAf
Pelagibacter ubique (HTCC1062)
3tfhA
29
24
0.77
4.82
3
AMT
gcvT
Thermotoga  maritima
1worA
31
26
0.75
4.65
4
AMT
dmgdH
Rattus norvegicus
4p9s
19
22
0.92
3.50
5
Oxidoreductase
dmgdHh
Rattus norvegicus
4p9sA
20
20
0.80
2.42
6
AMT
gcvT
Thermotoga maritima
1wopA
32
26
0.75
4.81
7
Oxidoreductase
dmgdH
Rattus norvegicus
4p9s
18
22
0.88
3.91
8
AMT
gcvTg
Bacillus subtilis
1yx2A
27
21
0.74
6.40
9
AMT
dmdA
Pelagibacter ubique (HTCC1062)
3tfhA
29
24
0.77
5.62
10
AMT
dmdA
Pelagibacter ubique (HTCC1062)
3tfhA
29
24
0.77
5.96

aIden1 is the percentage sequence identity of the templates in the threading aligned region with the query sequence
bIden2 is the percentage sequence identity of the whole template chains with query sequence 
cCov-Represents the coverage of the threading alignment and is equal to the number of aligned residues divided by the length of the query protein
dNorm. Z-score is the normalized Z-score of the threading alignments. Alignment with a normalized Z-score>1 means a good alignment and vice versa.
eAminomethyltransferase
fDmdA DMSP-dependent demethylase
gGlycine cleavage system T protein
hDimethylglycine dehydrogenase complexed with tetrahydrofolate 

Predicted model: C-sore=0.68; TM-score=0.81 dev= 0.09


Rank
Class
Gene name
Organism
PDB ID
TM-scorea
RMSDb
IDENc
Covd
1
AMT
dmgdH
Rattus norvegicus
4p9sA
0.906
1.31
0.184
0.928
2
Oxidoreductase
dmge
Arthrobacter globiformis
1pj6A2
0.878

2.00
0.200
0.924
3
Oxidoreductase
soxAf
Stenotrophomonas maltophilia
2gagA
0.762
2.78
0.209
0.825
4
Oxidoreductase
soxA
Corynebacterium sp. 
3ad8A
0.760
2.88
0.202
0.825
5
AMT
dmdA
Pelagibacter ubique HTCC1062
3tfiA
0.742
1.81
0.285
0.777
6
AMT
gcvT
Thermotoga maritima
1worA
0.738
1.10
0.314
0.752
7
AMT
gcvT
Pyrococcus horikoshii
1v5vA
0.737
1.63
0.266
0.766
8
AMT
AMT(GCST)
Homo sapiens
1wsrA
0.731
1.66
0.202
0.760
9
AMT
gcvT
Bartonella henselae
3girA
0.722
1.70
0.246
0.752
10
AMT
gcvT
Bacillus subtilis
1yx2B
0.712
1.52
0.269
0.737


abIt is a standard for measuring structural similarity between two structures
cIt is the percentage sequence identity in the structurally aligned region 
dIt represents the coverage of the alignment by TM-align and is equal to the number of structurally aligned residues divided by length of the query protein
eDimethylglycine oxidase
fHeterotetrameric sarcosine oxidase alpha-subunit


Table 30. Up: Top ten analogs identified by LOMETS for threading alignments. Case of WP_047029467. In the middle: Model predicted by I-TASSER. Down: Top ten identified structural analogs in PDB by TM-align

Rank
Class
Gene name
Organism
PDB ID
Iden1 (%)a
Iden2 (%)b
Covc
Norm. Z-scored
1
AMTe
dmdAf
Pelagibacter ubique (HTCC1062)
3tfhA
42
42
1.00
4.90
2
AMT
dmdA
Pelagibacter ubique (HTCC1062)
3tfhA
42
42
1.00
5.45
3
AMT
dmdA
Pelagibacter ubique (HTCC1062)
3tfhA
42
42
1.00
5.87
4
AMT
dmdA
Pelagibacter ubique (HTCC1062)
3tfh
42
42
0.99
3.30
5
Oxidoreductase
dmgdHh
Rattus norvegicus
4p9sA
19
20
0.98
2.42
6
AMT
dmdA
Pelagibacter ubique (HTCC1062)
3tfhA
42
42
0.99
5.76
7
Oxidoreductase
dmdA
Pelagibacter ubique (HTCC1062)
3tfh
42
42
0.98
3.62
8
AMT
gcvTg
Bacillus subtilis
1yx2A
25
26
0.96
6.40
9
AMT
dmdA
Pelagibacter ubique (HTCC1062)
3tfhA
42
42
1.00
8.06
10
AMT
dmdA
Pelagibacter ubique (HTCC1062)
3tfhA
42
42
1.00
6.93

aIden1 is the percentage sequence identity of the templates in the threading aligned region with the query sequence
bIden2 is the percentage sequence identity of the whole template chains with query sequence 
cCov-Represents the coverage of the threading alignment and is equal to the number of aligned residues divided by the length of the query protein
dNorm. Z-score is the normalized Z-score of the threading alignments. Alignment with a normalized Z-score>1 means a good alignment and vice versa.
eAminomethyltransferase
fDmdA DMSP-dependent demethylase
gGlycine cleavage system T protein
hDimethylglycine dehydrogenase complexed with tetrahydrofolate 


Predicted model: C-sore=2; TM-score=0.99 dev= 0.04

Rank
Class
Gene name
Organism
PDB ID
TM-scorea
RMSDb
IDENc
Covd
1
AMT
dmdA
Pelagibacter ubique (HTCC1062)
3tfhA
0.997
0.36
0.421
1.000
2
Oxidoreductase
dmgdH
Rattus norvegicus
4p9sA
0.928

1.86
0.185
0.984
3
Oxidoreductase
dmge
Arthrobacter globiformis
1pj6A
0.911
2.23
0.260
0.984
4
AMT
gcvT
Pyrococcus horikoshii 
1v5vA
0.902
1.95
0.225
0.965
5
Oxidoreductase
soxAf
Stenotrophomonas maltophilia
2gagA
0.897
2.31
0.209
0.973
6
Oxidoreductase
soxA
Corynebacterium sp. U-96
3ad7A
0.897
2.37
0.207
0.976
7
AMT
gcvT
Thermotoga maritima
1wooA
0.895
1.74
0.261
0.946
8
AMT
AMT(GCST)
Homo sapiens
1wsrA
0.889
2.08
0.239
0.957
9
AMT
gcvT
Bartonella henselae
3girA
0.883
1.94
0.222
0.943
10
AMT
gcvT
Bacillus subtilis
1yx2B
0.877
2.10
0.253
0.946


abIt is a standard for measuring structural similarity between two structures
cIt is the percentage sequence identity in the structurally aligned region 
dIt represents the coverage of the alignment by TM-align and is equal to the number of structurally aligned residues divided by length of the query protein
eDimethylglycine oxidase
fHeterotetrameric sarcosine oxidase alpha-subunit


Table 31. Up: Top ten analogs identified by LOMETS for threading alignments. Case of WP_048536000. In the middle: Model predicted by I-TASSER. Down: Top ten identified structural analogs in PDB by TM-align

Rank
Class
Gene name
Organism
PDB ID
Iden1 (%)a
Iden2 (%)b
Covc
Norm. Z-scored
1
AMTe
dmdAf
Pelagibacter ubique (HTCC1062)
3tfhA
44
44
1.00
4.77
2
AMT
dmdA
Pelagibacter ubique (HTCC1062)
3tfhA
44
44
1.00
5.36
3
AMT
dmdA
Pelagibacter ubique (HTCC1062)
3tfhA
44
44
1.00
5.80
4
AMT
dmdA
Pelagibacter ubique (HTCC1062)
3tfh
44
44
0.99
3.19
5
Oxidoreductase
dmgdHh
Rattus norvegicus
4p9sA
17
20
0.97
2.35
6
AMTe
dmdA
Pelagibacter ubique (HTCC1062)
3tfhA
44
44
0.99
5.70
7
Oxidoreductase
dmdA
Pelagibacter ubique (HTCC1062)
3tfh
43
44
0.98
3.52
8
AMT
gcvTg
Bacillus subtilis
1yx2A
25
27
0.96
6.47
9
AMT
dmdA
Pelagibacter ubique (HTCC1062)
3tfhA
44
44
1.00
7.58
10
AMT
dmdA
Pelagibacter ubique (HTCC1062)
3tfhA
44
44
1.00
6.78

aIden1 is the percentage sequence identity of the templates in the threading aligned region with the query sequence
bIden2 is the percentage sequence identity of the whole template chains with query sequence 
cCov-Represents the coverage of the threading alignment and is equal to the number of aligned residues divided by the length of the query protein
dNorm. Z-score is the normalized Z-score of the threading alignments. Alignment with a normalized Z-score>1 means a good alignment and vice versa.
eAminomethyltransferase
fDmdA DMSP-dependent demethylase
gGlycine cleavage system T protein
hDimethylglycine dehydrogenase complexed with tetrahydrofolate 


Predicted model: C-sore=2; TM-score=0.99 dev= 0.04

Rank
Class
Gene name
Organism
PDB ID
TM-scorea
RMSDb
IDENc
Covd
1
AMT
dmdA
Pelagibacter ubique (HTCC1062)
3tfhA
0.997
0.36
0.421
1.000
2
Oxidoreductase
dmgdH
Rattus norvegicus
4p9sA
0.928

1.86
0.185
0.984
3
Oxidoreductase
dmge
Arthrobacter globiformis
1pj6A2
0.911
2.23
0.260
0.984
4
Oxidoreductase
dmg
Arthrobacter globiformis
1pj7A
0.902
1.95
0.225
0.965
5
AMT
gcvT
Pyrococcus horikoshii
1v5vA
0.897
2.31
0.209
0.973
6
Oxidoreductase
soxAf
Stenotrophomonas maltophilia
2gagA
0.897
2.37
0.207
0.976
7
Oxidoreductase
soxA
Corynebacterium sp. U-96
1vrqA
0.895
1.74
0.261
0.946
8
AMT
gcvT
Thermotoga maritima
1wooA
0.889
2.08
0.239
0.957
9
AMT
AMT(GCST)
Homo sapiens
1wsrA
0.883
1.94
0.222
0.943
10
AMT
gcvT
Bartonella henselae
3girA
0.877
2.10
0.253
0.946


abIt is a standard for measuring structural similarity between two structures
cIt is the percentage sequence identity in the structurally aligned region 
dIt represents the coverage of the alignment by TM-align and is equal to the number of structurally aligned residues divided by length of the query protein
eDimethylglycine oxidase
fHeterotetrameric sarcosine oxidase alpha-subunit


Table 32. Up: Top ten analogs identified by LOMETS for threading alignments. Case of WP_049834197. In the middle: Model predicted by I-TASSER. Down: Top ten identified structural analogs in PDB by TM-align

Rank
Class
Gene name
Organism
PDB ID
Iden1 (%)a
Iden2 (%)b
Covc
Norm. Z-scored
1
AMTe
dmdAf
Pelagibacter ubique (HTCC1062)
3tfhA
44
45
1.00
4.83
2
AMT
dmdA
Pelagibacter ubique (HTCC1062)
3tfhA
44
45
1.00
5.42
3
AMT
dmdA
Pelagibacter ubique (HTCC1062)
3tfhA
44
45
1.00
5.76
4
AMT
dmdA
Pelagibacter ubique (HTCC1062)
3tfh
44
45
0.99
3.20
5
Oxidoreductase
dmgdHh
Rattus norvegicus
4p9sA
18
22
0.98
2.36
6
AMT
dmdA
Pelagibacter ubique (HTCC1062)
3tfhA
44
45
0.99
5.87
7
Oxidoreductase
dmgdH
Rattus norvegicus
4p9sA
18
22
0.98
3.51
8
AMT
gcvTg
Bacillus subtilis
1yx2A
25
28
0.96
6.72
9
AMT
dmdA
Pelagibacter ubique (HTCC1062)
3tfhA
45
45
1.00
7.85
10
AMT
dmdA
Pelagibacter ubique (HTCC1062)
3tfhA
45
45
1.00
6.80

aIden1 is the percentage sequence identity of the templates in the threading aligned region with the query sequence
bIden2 is the percentage sequence identity of the whole template chains with query sequence 
cCov-Represents the coverage of the threading alignment and is equal to the number of aligned residues divided by the length of the query protein
dNorm. Z-score is the normalized Z-score of the threading alignments. Alignment with a normalized Z-score>1 means a good alignment and vice versa.
eAminomethyltransferase
fDmdA DMSP-dependent demethylase
gGlycine cleavage system T protein
hDimethylglycine dehydrogenase complexed with tetrahydrofolate 


Predicted model: C-sore=2; TM-score=0.99 dev= 0.04

Rank
Class
Gene name
Organism
PDB ID
TM-scorea
RMSDb
IDENc
Covd
1
AMT
dmdA
Pelagibacter ubique (HTCC1062)
3tfhA
0.997
0.39
0.443
1.000
2
Oxidoreductase
dmgdH
Rattus norvegicus
4p9sA
0.932

1.79
0.194
0.986
3
Oxidoreductase
dmge
Arthrobacter globiformis
1pj6A2
0.915
2.18
0.258
0.986
4
Oxidoreductase
dmg
Arthrobacter globiformis
1pj7A
0.914
2.18
0.258
0.986
5
AMT
gcvT
Pyrococcus horikoshii
1v5vA
0.906
1.97
0.251
0.970
6
AMT
gcvT
Thermotoga maritima
1wooA
0.899
1.74
0.250
0.951
7
Oxidoreductase
soxAf
Stenotrophomonas maltophilia
2gagA
0.899
2.30
0.197
0.975
8
Oxidoreductase
soxA
Corynebacterium sp. U-96
3ad7A
0.899
2.36
0.202
0.978
9
AMT
AMT(GCST)
Homo sapiens
1wsrA
0.891
2.07
0.259
0.959
10
AMT
gcvT
Bartonella henselae
3girA
0.885
1.99
0.219
0.948


abIt is a standard for measuring structural similarity between two structures
cIt is the percentage sequence identity in the structurally aligned region 
dIt represents the coverage of the alignment by TM-align and is equal to the number of structurally aligned residues divided by length of the query protein
eDimethylglycine oxidase
fHeterotetrameric sarcosine oxidase alpha-subunit


Table 33. Up: Top ten analogs identified by LOMETS for threading alignments. Case of WP_053112834. In the middle: Model predicted by I-TASSER. Down: Top ten identified structural analogs in PDB by TM-align

Rank
Class
Gene name
Organism
PDB ID
Iden1 (%)a
Iden2 (%)b
Covc
Norm. Z-scored
1
AMTe
gcvT
Thermotoga maritima
1wopA
30
26
0.79
3.70
2
AMT
gcvT
Pyrococcus horikoshii
1v5vA
23
23
0.81
4.82
3
AMT
gcvT
Thermotoga maritima
1worA
29
26
0.79
4.52
4
Oxidoreductase
dmgdH
Rattus norvegicus
4p9s
17
20
0.91
3.45
5
Oxidoreductase
dmgdHh
Rattus norvegicus
4p9sA
18
20
0.82
2.36
6
AMT
gcvT
Thermotoga maritima
1wopA
30
26
0.79
4.90
7
Oxidoreductase
dmgdH
Rattus norvegicus
4p9s
18
20
0.85
3.59
8
AMT
gcvTg
Bacillus subtilis
1yx2A
24
20
0.78
6.27
9
AMT
dmdAf
Pelagibacter ubique (HTCC1062)
3tfhA
26
23
0.81
6.16
10
AMT
dmdA
Pelagibacter ubique (HTCC1062)
3tfhA
26
23
0.81
5.91

aIden1 is the percentage sequence identity of the templates in the threading aligned region with the query sequence
bIden2 is the percentage sequence identity of the whole template chains with query sequence 
cCov-Represents the coverage of the threading alignment and is equal to the number of aligned residues divided by the length of the query protein
dNorm. Z-score is the normalized Z-score of the threading alignments. Alignment with a normalized Z-score>1 means a good alignment and vice versa.
eAminomethyltransferase
fDmdA DMSP-dependent demethylase
gGlycine cleavage system T protein
hDimethylglycine dehydrogenase complexed with tetrahydrofolate 


Predicted model: C-sore=0.56; TM-score=0.79 dev= 0.09


Rank
Class
Gene name
Organism
PDB ID
TM-scorea
RMSDb
IDENc
Covd
1
Oxidoreductase
dmgdH
Rattus norvegicus
4p9sA
0.997
0.39
0.443
1.000
2
Oxidoreductase
dmge
Arthrobacter globiformis
1pj6A
0.932

1.79
0.194
0.986
3
AMT
gcvT
Pyrococcus horikoshii
1v5vA
0.915
2.18
0.258
0.986
4
AMT
gcvT
Thermotoga maritima
1worA
0.914
2.18
0.258
0.986
5
Oxidoreductase
soxAf
Stenotrophomonas maltophilia
2gagA
0.906
1.97
0.251
0.970
6
Oxidoreductase
soxA
Corynebacterium sp. U-96
1vrqA
0.899
1.74
0.250
0.951
7
AMT
AMT(GCST)
Homo sapiens
1wsvB
0.899
2.30
0.197
0.975
8
AMT
dmdA
Pelagibacter ubique (HTCC1062)
3tfiA
0.899
2.36
0.202
0.978
9
AMT
gcvT
Bartonella henselae
3girA
0.891
2.07
0.259
0.959
10
AMT
gcvT
Bacillus subtilis
1yx2B
0.885
1.99
0.219
0.948


abIt is a standard for measuring structural similarity between two structures
cIt is the percentage sequence identity in the structurally aligned region 
dIt represents the coverage of the alignment by TM-align and is equal to the number of structurally aligned residues divided by length of the query protein
eDimethylglycine oxidase
fHeterotetrameric sarcosine oxidase alpha-subunit


Table 34. Up: Top ten analogs identified by LOMETS for threading alignments. Case of WP_053819980_PS1. In the middle: Model predicted by I-TASSER. Down: Top ten identified structural analogs in PDB by TM-align

Rank
Class
Gene name
Organism
PDB ID
Iden1 (%)a
Iden2 (%)b
Covc
Norm. Z-scored
1
AMTe
dmdAf
Pelagibacter ubique (HTCC1062)
3tfhA
40
40
0.99
4.74
2
AMT
dmdA
Pelagibacter ubique (HTCC1062)
3tfhA
40
40
0.99
5.36
3
AMT
dmdA
Pelagibacter ubique (HTCC1062)
3tfhA
40
40
0.99
5.62
4
AMT
dmdA
Pelagibacter ubique (HTCC1062)
3tfh
40
40
0.99
3.23
5
Oxidoreductase
dmgdHh
Rattus norvegicus
4p9sA
20
24
0.98
2.35
6
AMT
dmdA
Pelagibacter ubique (HTCC1062)
3tfhA
39
40
0.99
5.74
7
AMT
dmdA
Pelagibacter ubique (HTCC1062)
3tfh
39
40
0.98
3.55
8
AMT
gcvTg
Bacillus subtilis
1yx2A
24
26
0.95
6.47
9
AMT
dmdA
Pelagibacter ubique (HTCC1062)
3tfhA
41
40
0.99
8.01
10
AMT
dmdA
Pelagibacter ubique (HTCC1062)
3tfhA
40
40
0.99
6.81

aIden1 is the percentage sequence identity of the templates in the threading aligned region with the query sequence
bIden2 is the percentage sequence identity of the whole template chains with query sequence 
cCov-Represents the coverage of the threading alignment and is equal to the number of aligned residues divided by the length of the query protein
dNorm. Z-score is the normalized Z-score of the threading alignments. Alignment with a normalized Z-score>1 means a good alignment and vice versa.
eAminomethyltransferase
fDmdA DMSP-dependent demethylase
gGlycine cleavage system T protein
hDimethylglycine dehydrogenase complexed with tetrahydrofolate 


Predicted model: C-sore=1.71; TM-score=0.95 dev= 0.05

Rank
Class
Gene name
Organism
PDB ID
TM-scorea
RMSDb
IDENc
Covd
1
AMT
dmdA
Pelagibacter ubique (HTCC1062)
3tfhA
0.988
0.60
0.404
0.995
2
Oxidoreductase
dmgdH
Rattus norvegicus
4p9sA
0.924

1.89
0.214
0.981
3
Oxidoreductase
dmge
Arthrobacter globiformis
1pj6A
0.907
2.26
0.247
0.981
4
AMT
gcvT
Pyrococcus horikoshii
1v5vA
0.894
1.97
0.254
0.957
5
Oxidoreductase
soxAf
Corynebacterium sp. U-96
3ad7A
0.890
2.41
0.216
0.968
6
Oxidoreductase
soxA
Stenotrophomonas maltophilia
2gagA
0.890
2.30
0.219
0.965
7
AMT
gcvT
Thermotoga maritima
1wooA
0.887
1.83
0.246
0.941
8
AMT
AMT(GCST)
Homo sapiens
1wsrA
0.879
2.13
0.236
0.949
9
AMT
gcvT
Bartonella henselae
3girA
0.876
1.95
0.231
0.935
10
AMT
gcvT
Bacillus subtilis
1yx2B
0.868
2.18
0.246
0.941


abIt is a standard for measuring structural similarity between two structures
cIt is the percentage sequence identity in the structurally aligned region 
dIt represents the coverage of the alignment by TM-align and is equal to the number of structurally aligned residues divided by length of the query protein
eDimethylglycine oxidase
fHeterotetrameric sarcosine oxidase alpha-subunit


Table 35. Up: Top ten analogs identified by LOMETS for threading alignments. Case of WP_065273401.1. In the middle: Model predicted by I-TASSER. Down: Top ten identified structural analogs in PDB by TM-align

Rank
Class
Gene name
Organism
PDB ID
Iden1 (%)a
Iden2 (%)b
Covc
Norm. Z-scored
1
AMTe
dmdAf
Pelagibacter ubique (HTCC1062)
3tfhA
45
44
1.00
4.79
2
AMT
dmdA
Pelagibacter ubique (HTCC1062)
3tfhA
44
44
1.00
5.36
3
AMT
dmdA
Pelagibacter ubique (HTCC1062)
3tfhA
44
44
1.00
5.69
4
AMT
dmdA
Pelagibacter ubique (HTCC1062)
3tfh
45
44
0.99
3.19
5
Oxidoreductase
dmgdHh
Rattus norvegicus
4p9sA
17
20
0.98
2.36
6
AMT
dmdA
Pelagibacter ubique (HTCC1062)
3tfhA
44
44
1.00
5.81
7
AMT
dmdA
Pelagibacter ubique (HTCC1062)
3tfh
44
44
0.98
3.53
8
AMT
gcvTg
Bacillus subtilis
1yx2A
24
26
0.96
6.64
9
AMT
dmdA
Pelagibacter ubique (HTCC1062)
3tfhA
44
44
1.00
7.77
10
AMT
dmdA
Pelagibacter ubique (HTCC1062)
3tfhA
44
44
1.00
6.76

aIden1 is the percentage sequence identity of the templates in the threading aligned region with the query sequence
bIden2 is the percentage sequence identity of the whole template chains with query sequence 
cCov-Represents the coverage of the threading alignment and is equal to the number of aligned residues divided by the length of the query protein
dNorm. Z-score is the normalized Z-score of the threading alignments. Alignment with a normalized Z-score>1 means a good alignment and vice versa.
eAminomethyltransferase
fDmdA DMSP-dependent demethylase
gGlycine cleavage system T protein
hDimethylglycine dehydrogenase complexed with tetrahydrofolate 


Predicted model: C-sore=2; TM-score=0.99 dev= 0.04

Rank
Class
Gene name
Organism
PDB ID
TM-scorea
RMSDb
IDENc
Covd
1
AMT
dmdA
Pelagibacter ubique (HTCC1062)
3tfhA
0.997
0.39
0.439
1.00
2
Oxidoreductase
dmgdH
Rattus norvegicus
4p9sA
0.929

1.81
0.180
0.984
3
Oxidoreductase
dmge
Arthrobacter globiformis
1pj6A
0.913
2.17
0.249
0.984
4
Oxidoreductase
dmg
Arthrobacter globiformis
1pj7A
0.913
2.17
0.249
0.984
5
AMT
gcvT
Pyrococcus horikoshii
1v5vA
0.904
1.96
0.223
0.967
6
Oxidoreductase
soxAf
Stenotrophomonas maltophilia
2gagA
0.899
2.31
0.199
0.976
7
Oxidoreductase
soxA
Corynebacterium sp. U-96
3ad7A
0.899
2.28
0.182
0.976
8
AMT
gcvT
Thermotoga maritima
1wooA
0.897
1.76
0.227
0.948
9
AMT
AMT(GCST)
Homo sapiens
1wsrA
0.890
2.10
0.230
0.959
10
AMT
gcvT
Bartonella henselae
3girA
0.885
1.94
0.228
0.946


abIt is a standard for measuring structural similarity between two structures
cIt is the percentage sequence identity in the structurally aligned region 
dIt represents the coverage of the alignment by TM-align and is equal to the number of structurally aligned residues divided by length of the query protein
eDimethylglycine oxidase
fHeterotetrameric sarcosine oxidase alpha-subunit


Table 36. Up: Top ten analogs identified by LOMETS for threading alignments. Case of WP_071941841.1. In the middle: Model predicted by I-TASSER. Down: Top ten identified structural analogs in PDB by TM-align

Rank
Class
Gene name
Organism
PDB ID
Iden1 (%)a
Iden2 (%)b
Covc
Norm. Z-scored
1
AMTe
dmdAf
Pelagibacter ubique (HTCC1062)
3tfhA
33
32
0.92
4.23
2
AMT
gcvT
Pyrococcus horikoshii
1v5vA
27
28
0.91
5.28
3
AMT
dmdA
Pelagibacter ubique (HTCC1062)
3tfhA
34
32
0.92
5.23
4
Oxidoreductase
dmgdH
Rattus norvegicus
4p9s
24
25
0.95
3.20
5
Oxidoreductase
dmgdHh
Rattus norvegicus
4p9sA
21
25
0.93
2.34
6
AMT
dmdA
Pelagibacter ubique (HTCC1062)
3tfhA
33
32
0.92
5.36
7
Oxidoreductase
dmg
Arthrobacter globiformis
1pj6
23
27
0.94
3.53
8
AMT
gcvTg
Bacillus subtilis
1yx2A
29
28
0.89
6.40
9
AMT
dmdA
Pelagibacter ubique (HTCC1062)
3tfhA
34
32
0.92
6.94
10
AMT
dmdA
Pelagibacter ubique (HTCC1062)
3tfhA
34
32
0.92
6.35

aIden1 is the percentage sequence identity of the templates in the threading aligned region with the query sequence
bIden2 is the percentage sequence identity of the whole template chains with query sequence 
cCov-Represents the coverage of the threading alignment and is equal to the number of aligned residues divided by the length of the query protein
dNorm. Z-score is the normalized Z-score of the threading alignments. Alignment with a normalized Z-score>1 means a good alignment and vice versa.
eAminomethyltransferase
fDmdA DMSP-dependent demethylase
gGlycine cleavage system T protein
hDimethylglycine dehydrogenase complexed with tetrahydrofolate 


Predicted model: C-sore=1.11; TM-score=0.87 dev= 0.07

Rank
Class
Gene name
Organism
PDB ID
TM-scorea
RMSDb
IDENc
Covd
1
Oxidoreductase
dmgdH
Rattus norvegicus
4p9sA
0.997
0.39
0.439
1.00
2
AMT
dmdA
Pelagibacter ubique HTCC1062
3tfiA
0.929

1.81
0.180
0.984
3
Oxidoreductase
dmge
Arthrobacter globiformis
1pj6A
0.913
2.17
0.249
0.984
4
AMT
gcvT
Pyrococcus horikoshii
1v5vA
0.913
2.17
0.249
0.984
5
Oxidoreductase
soxAf
Stenotrophomonas maltophilia
2gagA
0.904
1.96
0.223
0.967
6
Oxidoreductase
soxA
Corynebacterium sp. U-96
1vrqA
0.899
2.31
0.199
0.976
7
AMT
gcvT
Thermotoga maritima
1worA
0.899
2.28
0.182
0.976
8
AMT
AMT(GCST)
Homo sapiens
1wsrA
0.897
1.76
0.227
0.948
9
AMT
gcvT
Bartonella henselae
3girA
0.890
2.10
0.230
0.959
10
AMT
gcvT
Bacillus subtilis
1yx2B
0.885
1.94
0.228
0.946


abIt is a standard for measuring structural similarity between two structures
cIt is the percentage sequence identity in the structurally aligned region 
dIt represents the coverage of the alignment by TM-align and is equal to the number of structurally aligned residues divided by length of the query protein
eDimethylglycine oxidase
fHeterotetrameric sarcosine oxidase alpha-subunit


Table 37. Up: Top ten analogs identified by LOMETS for threading alignments. Case of WP_076627280.1. In the middle: Model predicted by I-TASSER. Down: Top ten identified structural analogs in PDB by TM-align

Rank
Class
Gene name
Organism
PDB ID
Iden1 (%)a
Iden2 (%)b
Covc
Norm. Z-scored
1
AMTe
dmdAf
Pelagibacter ubique (HTCC1062)
3tfhA
42
43
1.00
4.70
2
AMT
dmdA
Pelagibacter ubique (HTCC1062)
3tfhA
43
43
1.00
5.33
3
AMT
dmdA
Pelagibacter ubique (HTCC1062)
3tfhA
42
43
1.00
5.69
4
AMT
dmdA
Pelagibacter ubique (HTCC1062)
3tfh
44
43
0.99
3.19
5
Oxidoreductase
dmgdHh
Rattus norvegicus
4p9sA
18
21
0.98
2.36
6
AMT
dmdA
Pelagibacter ubique (HTCC1062)
3tfhA
41
43
0.99
5.82
7
AMT
dmdA
Pelagibacter ubique (HTCC1062)
3tfh
41
43
0.98
3.53
8
AMT
gcvTg
Bacillus subtilis
1yx2A
25
27
0.96
6.61
9
AMT
dmdA
Pelagibacter ubique (HTCC1062)
3tfhA
43
43
1.00
7.43
10
AMT
dmdA
Pelagibacter ubique (HTCC1062)
3tfhA
43
43
1.00
6.73

aIden1 is the percentage sequence identity of the templates in the threading aligned region with the query sequence
bIden2 is the percentage sequence identity of the whole template chains with query sequence 
cCov-Represents the coverage of the threading alignment and is equal to the number of aligned residues divided by the length of the query protein
dNorm. Z-score is the normalized Z-score of the threading alignments. Alignment with a normalized Z-score>1 means a good alignment and vice versa.
eAminomethyltransferase
fDmdA DMSP-dependent demethylase
gGlycine cleavage system T protein
hDimethylglycine dehydrogenase complexed with tetrahydrofolate 


Predicted model: C-sore=2; TM-score=0.99 dev= 0.04

Rank
Class
Gene name
Organism
PDB ID
TM-scorea
RMSDb
IDENc
Covd
1
AMT
dmdA
Pelagibacter ubique HTCC1062
3tfhA
0.997
0.38
0.428
1.00
2
Oxidoreductase
dmgdh
Rattus norvegicus
4p9sA
0.930

1.79
0.183
0.984
3
Oxidoreductase
dmge
Arthrobacter globiformis
1pj6A2
0.913
2.16
0.255
0.984
4
Oxidoreductase
dmg
Arthrobacter globiformis
1pj7A
0.913
2.17
0.255
0.984
5
AMT
gcvT
Pyrococcus horikoshii
1v5vA
0.905
1.94
0.223
0.967
6
Oxidoreductase
soxAf
Stenotrophomonas maltophilia
2gagA
0.900
2.27
0.188
0.976
7
Oxidoreductase
soxA
Corynebacterium sp. U-96
3ad7A
0.899
2.27
0.182
0.976
8
AMT
gcvT
Thermotoga maritima
1wooA
0.897
1.74
0.239
0.946
9
AMT
AMT(GCST)
Homo sapiens
1wsrA
0.891
2.08
0.264
0.959
10
AMT
gcvT
Bartonella henselae
3girA
0.886
1.92
0.239
0.946


abIt is a standard for measuring structural similarity between two structures
cIt is the percentage sequence identity in the structurally aligned region 
dIt represents the coverage of the alignment by TM-align and is equal to the number of structurally aligned residues divided by length of the query protein
eDimethylglycine oxidase
fHeterotetrameric sarcosine oxidase alpha-subunit


Table 38. Up: Top ten analogs identified by LOMETS for threading alignments. Case of WP_096389816.1. In the middle: Model predicted by I-TASSER. Down: Top ten identified structural analogs in PDB by TM-align

Rank
Class
Gene name
Organism
PDB ID
Iden1 (%)a
Iden2 (%)b
Covc
Norm. Z-scored
1
AMTe
gcvT
Thermotoga maritima
1wopA
30
27
0.79
3.58
2
AMT
gcvT
Pyrococcus horikoshii
1v5vA
27
25
0.81
4.94
3
AMT
gcvT
Rhermotoga maritima
1worA
31
27
0.79
4.63
4
Oxidoreductase
dmgdH
Rattus norvegicus
4p9s
18
20
0.89
3.35
5
Oxidoreductase
dmgdHh
Rattus norvegicus
4p9sA
18
20
0.84
2.38
6
AMT
gcvT
Thermotoga maritima
1wopA
30
27
0.79
4.90
7
Oxidoreductase
dmgdH
Rattus norvegicus
4p9s
18
20
0.84
3.57
8
AMT
gcvTg
Bacillus subtilis
1yx2A
26
23
0.78
5.96
9
AMT
dmdAf
Pelagibacter ubique (HTCC1062)
3tfhA
27
23
0.82
5.78
10
AMT
dmdA
Pelagibacter ubique (HTCC1062)
3tfhA
28
23
0.82
5.76

aIden1 is the percentage sequence identity of the templates in the threading aligned region with the query sequence
bIden2 is the percentage sequence identity of the whole template chains with query sequence 
cCov-Represents the coverage of the threading alignment and is equal to the number of aligned residues divided by the length of the query protein
dNorm. Z-score is the normalized Z-score of the threading alignments. Alignment with a normalized Z-score>1 means a good alignment and vice versa.
eAminomethyltransferase
fDmdA DMSP-dependent demethylase
gGlycine cleavage system T protein
hDimethylglycine dehydrogenase complexed with tetrahydrofolate 


Predicted model: C-sore=0.48; TM-score=0.78 dev= 0.10


Rank
Class
Gene name
Organism
PDB ID
TM-scorea
RMSDb
IDENc
Covd
1
Oxidoreductase
dmgdH
Rattus norvegicus
4p9sA
0.885
1.02
0.170
0.900
2
Oxidoreductase
dmge
Arthrobacter globiformis
1pj6A
0.848

2.00
0.216
0.894
3
Oxidoreductase
soxAf
Stenotrophomonas maltophilia
2gagA
0.790
2.68
0.198
0.854
4
Oxidoreductase
soxA
Corynebacterium sp. U-96
1x31A
0.787
2.67
0.193
0.851
5
AMT
gcvT
Thermotoga maritima
1wooA
0.777
1.07
0.297
0.792
6
AMT
gcvT
Pyrococcus horikoshii
1v5vA
0.777
1.69
0.252
0.809
7
AMT
AMT(GCST)
Homo sapiens
1wsvB
0.766
1.56
0.229
0.794
8
AMT
dmdA
Pelagibacter ubique HTCC1062
3tfiA
0.762
2.09
0.254
0.811
9
AMT
gcvT
Bartonella henselae
3girA
0.752
1.74
0.220
0.785
10
AMT
gcvT
Bacillus subtilis
1yx2B
0.750
1.58
0.251
0.778


abIt is a standard for measuring structural similarity between two structures
cIt is the percentage sequence identity in the structurally aligned region 
dIt represents the coverage of the alignment by TM-align and is equal to the number of structurally aligned residues divided by length of the query protein
eDimethylglycine oxidase
fHeterotetrameric sarcosine oxidase alpha-subunit


Table 39. Up: Top ten analogs identified by LOMETS for threading alignments. Case of ABF64177.1. In the middle: Model predicted by I-TASSER. Down: Top ten identified structural analogs in PDB by TM-align

Rank
Class
Gene name
Organism
PDB ID
Iden1 (%)a
Iden2 (%)b
Covc
Norm. Z-scored
1
AMTe
dmdAf
Pelagibacter ubique (HTCC1062)
3tfhA
44
42
0.96
4.59
2
AMT
dmdA
Pelagibacter ubique (HTCC1062)
3tfhA
44
42
0.95
5.21
3
AMT
dmdA
Pelagibacter ubique (HTCC1062)
3tfhA
44
42
0.96
5.55
4
Oxidoreductase
dmgdH
Rattus norvegicus
4p9s
17
22
0.97
3.28
5
Oxidoreductase
dmgdHh
Rattus norvegicus
4p9sA
18
21
0.94
2.38
6
AMT
dmdA
Pelagibacter ubique (HTCC1062)
3tfhA
44
42
0.95
5.58
7
Oxidoreductase
dmgdH
Rattus norvegicus
4p9s
17
22
0.97
3.63
8
AMT
gcvTg
Bacillus subtilis
1yx2A
25
26
0.91
6.61
9
AMT
dmdA
Pelagibacter ubique (HTCC1062)
3tfhA
44
42
0.96
7.88
10
AMT
dmdA
Pelagibacter ubique (HTCC1062)
3tfhA
44
42
0.95
11.88

aIden1 is the percentage sequence identity of the templates in the threading aligned region with the query sequence
bIden2 is the percentage sequence identity of the whole template chains with query sequence 
cCov-Represents the coverage of the threading alignment and is equal to the number of aligned residues divided by the length of the query protein
dNorm. Z-score is the normalized Z-score of the threading alignments. Alignment with a normalized Z-score>1 means a good alignment and vice versa.
eAminomethyltransferase
fDmdA DMSP-dependent demethylase
gGlycine cleavage system T protein
hDimethylglycine dehydrogenase complexed with tetrahydrofolate 


Predicted model: C-sore=1.62; TM-score=0.94 dev= 0.05

Rank
Class
Gene name
Organism
PDB ID
TM-scorea
RMSDb
IDENc
Covd
1
AMT
dmdA
Pelagibacter ubique HTCC1062
3tfiA
0.947
0.85
0.436
0.958
2
Oxidoreductase
dmgdH
Rattus norvegicus
4p9sA
0.939
1.62
0.175
0.982
3
Oxidoreductase
dmge
Arthrobacter globiformis
1pj6A
0.921

2.06
0.246
0.982
4
AMT
gcvT
Pyrococcus horikoshii
1v5vA
0.870
1.84
0.228
0.922
5
Oxidoreductase
soxAf
Stenotrophomonas maltophilia
2gagA
0.866
2.29
0.192
0.932
6
Oxidoreductase
soxA
Corynebacterium sp. U-96
3ad7A
0.865
2.37
0.184
0.935
7
AMT
gcvT
Thermotoga maritima
1wooA
0.864
1.60
0.247
0.904
8
AMT
AMT(GCST)
Homo sapiens
1wsvA
0.858
1.96
0.256
0.914
9
AMT
gcvT
Bartonella henselae
3girA
0.849
1.88
0.242
0.901
10
AMT
gcvT
Bacillus subtilis
1yx2B
0.846
2.05
0.252
0.906


abIt is a standard for measuring structural similarity between two structures
cIt is the percentage sequence identity in the structurally aligned region 
dIt represents the coverage of the alignment by TM-align and is equal to the number of structurally aligned residues divided by length of the query protein
eDimethylglycine oxidase
fHeterotetrameric sarcosine oxidase alpha-subunit


Table 40. Up: Top ten analogs identified by LOMETS for threading alignments. Case of AEI94210.1. In the middle: Model predicted by I-TASSER. Down: Top ten identified structural analogs in PDB by TM-align

Rank
Class
Gene name
Organism
PDB ID
Iden1 (%)a
Iden2 (%)b
Covc
Norm. Z-scored
1
AMTe
dmdAf
Pelagibacter ubique (HTCC1062)
3tfhA
44
44
1.00
4.83
2
AMT
dmdA
Pelagibacter ubique (HTCC1062)
3tfhA
44
44
1.00
5.36
3
AMT
dmdA
Pelagibacter ubique (HTCC1062)
3tfhA
44
44
1.00
5.76
4
AMT
dmdA
Pelagibacter ubique (HTCC1062)
3tfh
44
44
0.99
3.17
5
Oxidoreductase
dmgdHh
Rattus norvegicus
4p9sA
16
23
0.98
2.36
6
AMT
dmdA
Pelagibacter ubique (HTCC1062)
3tfhA
44
44
1.00
5.86
7
AMT
dmdA
Pelagibacter ubique (HTCC1062)
3tfh
42
44
0.98
3.53
8
AMT
gcvTg
Bacillus subtilis
1yx2A
24
26
0.96
6.58
9
AMT
dmdA
Pelagibacter ubique (HTCC1062)
3tfhA
44
44
1.00
7.87
10
AMT
dmdA
Pelagibacter ubique (HTCC1062)
3tfhA
44
44
1.00
6.74

aIden1 is the percentage sequence identity of the templates in the threading aligned region with the query sequence
bIden2 is the percentage sequence identity of the whole template chains with query sequence 
cCov-Represents the coverage of the threading alignment and is equal to the number of aligned residues divided by the length of the query protein
dNorm. Z-score is the normalized Z-score of the threading alignments. Alignment with a normalized Z-score>1 means a good alignment and vice versa.
eAminomethyltransferase
fDmdA DMSP-dependent demethylase
gGlycine cleavage system T protein
hDimethylglycine dehydrogenase complexed with tetrahydrofolate 


Predicted model: C-sore=2; TM-score=0.99 dev= 0.04

Rank
Class
Gene name
Organism
PDB ID
TM-scorea
RMSDb
IDENc
Covd
1
AMT
dmdA
Pelagibacter ubique HTCC1062
3tfhA
0.997
0.41
0.436
1.000
2
Oxidoreductase
dmgdH
Rattus norvegicus
4p9sA
0.930
1.80
0.175
0.984
3
Oxidoreductase
dmge
Arthrobacter globiformis
1pj6A2
0.913

2.17
0.249
0.984
4
Oxidoreductase
dmg
Arthrobacter globiformis
1pj7A
0.912
2.18
0.249
0.984
5
AMT
gcvT
Pyrococcus horikoshii
1v5vA
0.907
1.92
0.231
0.967
6
Oxidoreductase
soxAf
Stenotrophomonas maltophilia
2gagA
0.901
2.28
0.191
0.976
7
Oxidoreductase
soxA
Corynebacterium sp. U-96
3ad7A
0.900
2.26
0.191
0.976
8
AMT
gcvT
Thermotoga maritima
1worA
0.898
1.79
0.255
0.951
9
AMT
AMT(GCST)
Homo sapiens
1wsrA
0.892
2.07
0.259
0.959
10
AMT
gcvT
Bartonella henselae
3girA
0.886
1.93
0.225
0.946


abIt is a standard for measuring structural similarity between two structures
cIt is the percentage sequence identity in the structurally aligned region 
dIt represents the coverage of the alignment by TM-align and is equal to the number of structurally aligned residues divided by length of the query protein
eDimethylglycine oxidase
fHeterotetrameric sarcosine oxidase alpha-subunit


Table 41. Up: Top ten analogs identified by LOMETS for threading alignments. Case of ABG31871. In the middle: Model predicted by I-TASSER. Down: Top ten identified structural analogs in PDB by TM-align

Rank
Class
Gene name
Organism
PDB ID
Iden1 (%)a
Iden2 (%)b
Covc
Norm. Z-scored
1
AMTe
dmdAf
Pelagibacter ubique (HTCC1062)
3tfhA
44
44
1.00
4.86
2
AMT
dmdA
Pelagibacter ubique (HTCC1062)
3tfhA
44
44
1.00
5.39
3
AMT
dmdA
Pelagibacter ubique (HTCC1062)
3tfhA
44
44
1.00
5.80
4
AMT
dmdA
Pelagibacter ubique (HTCC1062)
3tfh
44
44
0.99
3.18
5
Oxidoreductase
dmgdHh
Rattus norvegicus
4p9sA
16
22
0.98
2.36
6
AMT
dmdA
Pelagibacter ubique (HTCC1062)
3tfhA
44
44
1.00
5.93
7
AMT
dmdA
Pelagibacter ubique (HTCC1062)
3tfh
44
44
0.98
3.53
8
AMT
gcvTg
Bacillus subtilis
1yx2A
24
26
0.96
6.66
9
AMT
dmdA
Pelagibacter ubique (HTCC1062)
3tfhA
44
44
1.00
7.94
10
AMT
dmdA
Pelagibacter ubique (HTCC1062)
3tfhA
44
44
1.00
6.82

aIden1 is the percentage sequence identity of the templates in the threading aligned region with the query sequence
bIden2 is the percentage sequence identity of the whole template chains with query sequence 
cCov-Represents the coverage of the threading alignment and is equal to the number of aligned residues divided by the length of the query protein
dNorm. Z-score is the normalized Z-score of the threading alignments. Alignment with a normalized Z-score>1 means a good alignment and vice versa.
eAminomethyltransferase
fDmdA DMSP-dependent demethylase
gGlycine cleavage system T protein
hDimethylglycine dehydrogenase complexed with tetrahydrofolate 


Predicted model: C-sore=2; TM-score=0.99 dev= 0.04

Rank
Class
Gene name
Organism
PDB ID
TM-scorea
RMSDb
IDENc
Covd
1
AMT
dmdA
Pelagibacter ubique HTCC1062
3tfhA
0.997
0.41
0.436
1.000
2
Oxidoreductase
dmgdH
Rattus norvegicus
4p9sA
0.931
1.79
0.175
0.984
3
Oxidoreductase
dmge
Arthrobacter globiformis
1pj6A2
0.914

2.16
0.258
0.984
4
Oxidoreductase
dmg
Arthrobacter globiformis
1pj7A
0.913
2.18
0.258
0.984
5
AMT
gcvT
Pyrococcus horikoshii
1v5vA
0.905
1.94
0.237
0.967
6
Oxidoreductase
soxAf
Stenotrophomonas maltophilia
2gagA
0.900
2.25
0.202
0.976
7
Oxidoreductase
soxA
Corynebacterium sp. U-96
3ad7A
0.900
2.26
0.196
0.976
8
AMT
gcvT
Thermotoga maritima
1wooA
0.898
1.73
0.261
0.948
9
AMT
AMT(GCST)
Homo sapiens
1wsrA
0.892
2.07
0.267
0.959
10
AMT
gcvT
Bartonella henselae
3girA
0.887
1.92
0.228
0.946


abIt is a standard for measuring structural similarity between two structures
cIt is the percentage sequence identity in the structurally aligned region 
dIt represents the coverage of the alignment by TM-align and is equal to the number of structurally aligned residues divided by length of the query protein
eDimethylglycine oxidase
fHeterotetrameric sarcosine oxidase alpha-subunit


Table 42. Up: Top ten analogs identified by LOMETS for threading alignments. Case of ABD55296.1. In the middle: Model predicted by I-TASSER. Down: Top ten identified structural analogs in PDB by TM-align

Rank
Class
Gene name
Organism
PDB ID
Iden1 (%)a
Iden2 (%)b
Covc
Norm. Z-scored
1
AMTe
dmdAf
Pelagibacter ubique (HTCC1062)
3tfhA
43
44
1.00
4.70
2
AMT
dmdA
Pelagibacter ubique (HTCC1062)
3tfhA
44
44
1.00
5.33
3
AMT
dmdA
Pelagibacter ubique (HTCC1062)
3tfhA
43
44
1.00
5.76
4
AMT
dmdA
Pelagibacter ubique (HTCC1062)
3tfh
45
44
0.99
3.18
5
Oxidoreductase
dmgdHh
Rattus norvegicus
4p9sA
18
21
0.98
2.36
6
AMT
dmdA
Pelagibacter ubique (HTCC1062)
3tfhA
43
44
0.99
5.76
7
AMT
dmdA
Pelagibacter ubique (HTCC1062)
3tfh
43
44
0.98
3.52
8
AMT
gcvTg
Bacillus subtilis
1yx2A
24
26
0.96
6.61
9
AMT
dmdA
Pelagibacter ubique (HTCC1062)
3tfhA
44
44
1.00
7.68
10
AMT
dmdA
Pelagibacter ubique (HTCC1062)
3tfhA
43
44
1.00
6.76

aIden1 is the percentage sequence identity of the templates in the threading aligned region with the query sequence
bIden2 is the percentage sequence identity of the whole template chains with query sequence 
cCov-Represents the coverage of the threading alignment and is equal to the number of aligned residues divided by the length of the query protein
dNorm. Z-score is the normalized Z-score of the threading alignments. Alignment with a normalized Z-score>1 means a good alignment and vice versa.
eAminomethyltransferase
fDmdA DMSP-dependent demethylase
gGlycine cleavage system T protein
hDimethylglycine dehydrogenase complexed with tetrahydrofolate 


Predicted model: C-sore=2; TM-score=0.99 dev= 0.04

Rank
Class
Gene name
Organism
PDB ID
TM-scorea
RMSDb
IDENc
Covd
1
AMT
dmdA
Pelagibacter ubique HTCC1062
3tfhA
0.997
0.37
0.439
1.000
2
Oxidoreductase
dmgdH
Rattus norvegicus
4p9sA
0.929
1.82
0.183
0.984
3
Oxidoreductase
dmge
Arthrobacter globiformis
1pj6A2
0.913

2.16
0.263
0.984
4
Oxidoreductase
dmg
Arthrobacter globiformis
1pj7A
0.913
2.17
0.263
0.984
5
AMT
gcvT
Pyrococcus horikoshii
1v5vA
0.904
1.95
0.239
0.967
6
Oxidoreductase
soxAf
Stenotrophomonas maltophilia
2gagA
0.899
2.31
0.202
0.976
7
Oxidoreductase
soxA
Corynebacterium sp. U-96
3ad7A
0.898
2.28
0.202
0.976
8
AMT
gcvT
Thermotoga maritima
1worA
0.896
1.82
0.249
0.951
9
AMT
AMT(GCST)
Homo sapiens
1wsrA
0.890
2.09
0.244
0.959
10
AMT
gcvT
Bartonella henselae
3girA
0.885
1.94
0.236
0.946


abIt is a standard for measuring structural similarity between two structures
cIt is the percentage sequence identity in the structurally aligned region 
dIt represents the coverage of the alignment by TM-align and is equal to the number of structurally aligned residues divided by length of the query protein
eDimethylglycine oxidase
fHeterotetrameric sarcosine oxidase alpha-subunit


Table 43. Up: Top ten analogs identified by LOMETS for threading alignments. Case of ABV94056.1. In the middle: Model predicted by I-TASSER. Down: Top ten identified structural analogs in PDB by TM-align

Rank
Class
Gene name
Organism
PDB ID
Iden1 (%)a
Iden2 (%)b
Covc
Norm. Z-scored
1
AMTe
dmdAf
Pelagibacter ubique (HTCC1062)
3tfhA
41
41
1.00
4.91
2
AMT
dmdA
Pelagibacter ubique (HTCC1062)
3tfhA
41
41
1.00
5.45
3
AMT
dmdA
Pelagibacter ubique (HTCC1062)
3tfhA
41
41
1.00
5.84
4
AMT
dmdA
Pelagibacter ubique (HTCC1062)
3tfh
41
41
0.99
3.20
5
Oxidoreductase
dmgdHh
Rattus norvegicus
4p9sA
18
21
0.98
2.35
6
AMT
dmdA
Pelagibacter ubique (HTCC1062)
3tfhA
41
41
1.00
5.92
7
AMT
dmdA
Pelagibacter ubique (HTCC1062)
3tfh
40
41
0.98
3.52
8
AMT
gcvTg
Bacillus subtilis
1yx2A
25
25
0.96
6.40
9
AMT
dmdA
Pelagibacter ubique (HTCC1062)
3tfhA
41
41
1.00
8.02
10
AMT
dmdA
Pelagibacter ubique (HTCC1062)
3tfhA
41
41
1.00
6.90

aIden1 is the percentage sequence identity of the templates in the threading aligned region with the query sequence
bIden2 is the percentage sequence identity of the whole template chains with query sequence 
cCov-Represents the coverage of the threading alignment and is equal to the number of aligned residues divided by the length of the query protein
dNorm. Z-score is the normalized Z-score of the threading alignments. Alignment with a normalized Z-score>1 means a good alignment and vice versa.
eAminomethyltransferase
fDmdA DMSP-dependent demethylase
gGlycine cleavage system T protein
hDimethylglycine dehydrogenase complexed with tetrahydrofolate 


Predicted model: C-sore=2; TM-score=0.99 dev= 0.04

Rank
Class
Gene name
Organism
PDB ID
TM-scorea
RMSDb
IDENc
Covd
1
AMT
dmdA
Pelagibacter ubique HTCC1062
3tfhA
0.998
0.35
0.408
1.000
2
Oxidoreductase
dmgdH
Rattus norvegicus
4p9sA
0.927
1.87
0.180
0.984
3
Oxidoreductase
dmge
Arthrobacter globiformis
1pj6A2
0.910

2.25
0.276
0.984
4
Oxidoreductase
dmg
Arthrobacter globiformis
1pj7A
0.910
2.25
0.276
0.984
5
AMT
gcvT
Pyrococcus horikoshii
1v5vA
0.902
1.94
0.237
0.965
6
Oxidoreductase
soxAf
Stenotrophomonas maltophilia
2gagA
0.897
2.40
0.201
0.976
7
Oxidoreductase
soxA
Corynebacterium sp. U-96
3ad7A
0.897
2.37
0.201
0.976
8
AMT
gcvT
Thermotoga maritima
1wooA
0.895
1.75
0.253
0.946
9
AMT
AMT(GCST)
Homo sapiens
1wsrA
0.888
2.09
0.261
0.957
10
AMT
gcvT
Bartonella henselae
3girA
0.883
1.94
0.242
0.943


abIt is a standard for measuring structural similarity between two structures
cIt is the percentage sequence identity in the structurally aligned region 
dIt represents the coverage of the alignment by TM-align and is equal to the number of structurally aligned residues divided by length of the query protein
eDimethylglycine oxidase
fHeterotetrameric sarcosine oxidase alpha-subunit


Table 44. Up: Top ten analogs identified by LOMETS for threading alignments. Case of AAZ21068.1. In the middle: Model predicted by I-TASSER. Down: Top ten identified structural analogs in PDB by TM-align

Rank
Class
Gene name
Organism
PDB ID
Iden1 (%)a
Iden2 (%)b
Covc
Norm. Z-scored
1
AMTe
dmdAf
Pelagibacter ubique (HTCC1062)
3tfhA
100
100
1.00
4.99
2
AMT
dmdA
Pelagibacter ubique (HTCC1062)
3tfhA
100
100
1.00
5.58
3
AMT
dmdA
Pelagibacter ubique (HTCC1062)
3tfhA
100
100
1.00
5.83
4
AMT
dmdA
Pelagibacter ubique (HTCC1062)
3tfh
100
100
1.00
3.31
5
Oxidoreductase
dmgdHg
Rattus norvegicus
4p9sA
18
21
0.98
2.35
6
AMT
dmdA
Pelagibacter ubique (HTCC1062)
3tfhA
100
100
1.00
6.20
7
AMT
dmdA
Pelagibacter ubique (HTCC1062)
3tfh
0.94
100
0.99
3.57
8
AMT
dmdA
Pelagibacter ubique (HTCC1062)
3tfjA
100
100
1.00
6.47
9
AMT
dmdA
Pelagibacter ubique (HTCC1062)
3tfhA
100
100
1.00
8.10
10
AMT
dmdA
Pelagibacter ubique (HTCC1062)
3tfhA
100
100
1.00
7.00

aIden1 is the percentage sequence identity of the templates in the threading aligned region with the query sequence
bIden2 is the percentage sequence identity of the whole template chains with query sequence 
cCov-Represents the coverage of the threading alignment and is equal to the number of aligned residues divided by the length of the query protein
dNorm. Z-score is the normalized Z-score of the threading alignments. Alignment with a normalized Z-score>1 means a good alignment and vice versa.
eAminomethyltransferase
fDmdA DMSP-dependent demethylase
gDimethylglycine dehydrogenase complexed with tetrahydrofolate 


Predicted model: C-sore=2; TM-score=0.99 dev= 0.04

Rank
Class
Gene name
Organism
PDB ID
TM-scorea
RMSDb
IDENc
Covd
1
AMT
dmdA
Pelagibacter ubique HTCC1062
3tfhA
0.997
0.41
1.000
1.000
2
Oxidoreductase
dmgdH
Rattus norvegicus
4p9sA
0.929
1.83
0.193
0.984
3
Oxidoreductase
dmge
Arthrobacter globiformis
1pj6A
0.912

2.20
0.220
0.984
4
AMT
gcvT
Pyrococcus horikoshii
1v5vA
0.901
1.93
0.231
0.962
5
Oxidoreductase
soxAf
Corynebacterium sp. U-96
3ad7A
0.896
2.34
0.206
0.973
6
Oxidoreductase
soxA
Stenotrophomonas maltophilia
2gagA
0.896
2.28
0.198
0.970
7
AMT
gcvT
Thermotoga maritima
1wooA
0.894
1.72
0.236
0.943
8
AMT
AMT(GCST)
Homo sapiens
1wsrA
0.887
2.07
0.185
0.954
9
AMT
gcvT
Bartonella henselae
3girA
0.882
1.91
0.196
0.940
10
AMT
gcvT
Bacillus subtilis
1yx2B
0.875
2.15
0.246
0.946


abIt is a standard for measuring structural similarity between two structures
cIt is the percentage sequence identity in the structurally aligned region 
dIt represents the coverage of the alignment by TM-align and is equal to the number of structurally aligned residues divided by length of the query protein
eDimethylglycine oxidase
fHeterotetrameric sarcosine oxidase alpha-subunit


Table 45. Up: Top ten analogs identified by LOMETS for threading alignments. Case of AFS46782.1. In the middle: Model predicted by I-TASSER. Down: Top ten identified structural analogs in PDB by TM-align

Rank
Class
Gene name
Organism
PDB ID
Iden1 (%)a
Iden2 (%)b
Covc
Norm. Z-scored
1
AMTe
dmdAf
Pelagibacter ubique (HTCC1062)
3tfhA
76
76
1.00
4.94
2
AMT
dmdA
Pelagibacter ubique (HTCC1062)
3tfhA
76
76
1.00
5.45
3
AMT
dmdA
Pelagibacter ubique (HTCC1062)
3tfhA
74
76
1.00
5.62
4
AMT
dmdA
Pelagibacter ubique (HTCC1062)
3tfh
75
76
0.99
3.23
5
Oxidoreductase
dmgdHh
Rattus norvegicus
4p9sA
17
21
0.98
2.36
6
AMT
dmdA
Pelagibacter ubique (HTCC1062)
3tfhA
76
76
1.00
6.08
7
AMT
dmdA
Pelagibacter ubique (HTCC1062)
3tfh
71
76
0.99
3.57
8
AMT
gcvTg
Bacillus subtilis
1yx2A
26
27
0.96
6.77
9
AMT
dmdA
Pelagibacter ubique (HTCC1062)
3tfhA
76
76
1.00
7.90
10
AMT
dmdA
Pelagibacter ubique (HTCC1062)
3tfhA
74
76
1.00
6.85

aIden1 is the percentage sequence identity of the templates in the threading aligned region with the query sequence
bIden2 is the percentage sequence identity of the whole template chains with query sequence 
cCov-Represents the coverage of the threading alignment and is equal to the number of aligned residues divided by the length of the query protein
dNorm. Z-score is the normalized Z-score of the threading alignments. Alignment with a normalized Z-score>1 means a good alignment and vice versa.
eAminomethyltransferase
fDmdA DMSP-dependent demethylase
gGlycine cleavage system T protein
hDimethylglycine dehydrogenase complexed with tetrahydrofolate 


Predicted model: C-sore=1.95; TM-score=0.99 dev= 0.04

Rank
Class
Gene name
Organism
PDB ID
TM-scorea
RMSDb
IDENc
Covd
1
AMT
dmdA
Pelagibacter ubique HTCC1062
3tfhA
0.997
0.41
0.753
1.000
2
Oxidoreductase
dmgdH
Rattus norvegicus
4p9sA
0.931
1.84
0.182
0.986
3
Oxidoreductase
dmge
Arthrobacter globiformis
1pj6A
0.913

2.22
0.212
0.986
4
AMT
gcvT
Pyrococcus horikoshii
1v5vA
0.900
1.99
0.237
0.965
5
Oxidoreductase
soxAf
Stenotrophomonas maltophilia
2gagA
0.895
2.30
0.201
0.970
6
Oxidoreductase
soxA
Corynebacterium sp. U-96
3ad7A
0.895
2.36
0.218
0.973
7
AMT
gcvT
Thermotoga maritima
1wooA
0.893
1.77
0.253
0.946
8
AMT
AMT(GCST)
Homo sapiens
1wsrA
0.885
2.10
0.199
0.954
9
AMT
gcvT
Bartonella henselae
3girA
0.880
1.99
0.207
0.943
10
AMT
gcvT
Bacillus subtilis
1yx2B
0.876
2.10
0.259
0.946


abIt is a standard for measuring structural similarity between two structures
cIt is the percentage sequence identity in the structurally aligned region 
dIt represents the coverage of the alignment by TM-align and is equal to the number of structurally aligned residues divided by length of the query protein
eDimethylglycine oxidase
fHeterotetrameric sarcosine oxidase alpha-subunit


Table 46. Up: Top ten analogs identified by LOMETS for threading alignments. Case of AFS48343.1. In the middle: Model predicted by I-TASSER. Down: Top ten identified structural analogs in PDB by TM-align

Rank
Class
Gene name
Organism
PDB ID
Iden1 (%)a
Iden2 (%)b
Covc
Norm. Z-scored
1
AMTe
dmdAf
Pelagibacter ubique (HTCC1062)
3tfhA
56
55
1.00
4.95
2
AMT
dmdA
Pelagibacter ubique (HTCC1062)
3tfhA
55
55
1.00
5.39
3
AMT
dmdA
Pelagibacter ubique (HTCC1062)
3tfhA
55
55
1.00
5.76
4
AMT
dmdA
Pelagibacter ubique (HTCC1062)
3tfh
55
55
0.99
3.19
5
Oxidoreductase
dmgdHh
Rattus norvegicus
4p9sA
18
23
0.98
2.36
6
AMT
dmdA
Pelagibacter ubique (HTCC1062)
3tfhA
55
55
0.99
5.96
7
AMT
dmdA
Pelagibacter ubique (HTCC1062)
3tfh
54
55
0.98
3.55
8
AMT
gcvTg
Bacillus subtilis
1yx2A
23
25
0.96
6.47
9
AMT
dmdA
Pelagibacter ubique (HTCC1062)
3tfhA
56
55
1.00
7.94
10
AMT
dmdA
Pelagibacter ubique (HTCC1062)
3tfhA
56
55
1.00
6.73

aIden1 is the percentage sequence identity of the templates in the threading aligned region with the query sequence
bIden2 is the percentage sequence identity of the whole template chains with query sequence 
cCov-Represents the coverage of the threading alignment and is equal to the number of aligned residues divided by the length of the query protein
dNorm. Z-score is the normalized Z-score of the threading alignments. Alignment with a normalized Z-score>1 means a good alignment and vice versa.
eAminomethyltransferase
fDmdA DMSP-dependent demethylase
gGlycine cleavage system T protein
hDimethylglycine dehydrogenase complexed with tetrahydrofolate 


Predicted model: C-sore=2; TM-score=0.99 dev= 0.04

Rank
Class
Gene name
Organism
PDB ID
TM-scorea
RMSDb
IDENc
Covd
1
AMT
dmdA
Pelagibacter ubique HTCC1062
3tfhA
0.995
0.36
0.553
0.997
2
Oxidoreductase
dmgdH
Rattus norvegicus
4p9sA
0.930
1.84
0.193
0.986
3
Oxidoreductase
dmge
Arthrobacter globiformis
1pj6A
0.913

2.22
0.218
0.986
4
Oxidoreductase
dmg
Arthrobacter globiformis
1pj6A2
0.913
2.22
0.218
0.986
5
AMT
gcvT
Pyrococcus horikoshii
1v5vA
0.903
1.99
0.247
0.967
6
Oxidoreductase
soxAf
Stenotrophomonas maltophilia
2gagA
0.898
2.30
0.196
0.973
7
Oxidoreductase
soxA
Corynebacterium sp. U-96
3ad7A
0.897
2.27
0.201
0.973
8
AMT
gcvT
Thermotoga maritima
1wooA
0.896
1.77
0.244
0.948
9
AMT
AMT(GCST)
Homo sapiens
1wsrA
0.889
2.09
0.233
0.957
10
AMT
gcvT
Bartonella henselae
3girA
0.883
1.98
0.204
0.946


abIt is a standard for measuring structural similarity between two structures
cIt is the percentage sequence identity in the structurally aligned region 
dIt represents the coverage of the alignment by TM-align and is equal to the number of structurally aligned residues divided by length of the query protein
eDimethylglycine oxidase
fHeterotetrameric sarcosine oxidase alpha-subunit


Table 47. Up: Top ten analogs identified by LOMETS for threading alignments. Case of ADE38317.1. In the middle: Model predicted by I-TASSER. Down: Top ten identified structural analogs in PDB by TM-align

Rank
Class
Gene name
Organism
PDB ID
Iden1 (%)a
Iden2 (%)b
Covc
Norm. Z-scored
1
AMTe
dmdAf
Pelagibacter ubique (HTCC1062)
3tfhA
46
46
0.99
4.75
2
AMT
dmdA
Pelagibacter ubique (HTCC1062)
3tfhA
46
46
0.99
5.36
3
AMT
dmdA
Pelagibacter ubique (HTCC1062)
3tfhA
46
46
0.99
5.59
4
AMT
dmdA
Pelagibacter ubique (HTCC1062)
3tfh
46
46
0.99
3.23
5
Oxidoreductase
dmgdHh
Rattus norvegicus
4p9sA
19
22
0.97
2.35
6
AMT
dmdA
Pelagibacter ubique (HTCC1062)
3tfhA
46
46
0.99
5.72
7
AMT
dmdA
Pelagibacter ubique (HTCC1062)
3tfh
46
46
0.98
3.58
8
AMT
gcvTg
Thermotoga maritima
1wosA
23
24
0.94
5.99
9
AMT
dmdA
Pelagibacter ubique (HTCC1062)
3tfhA
46
46
0.99
7.99
10
AMT
dmdA
Pelagibacter ubique (HTCC1062)
3tfhA
46
46
0.99
6.75

aIden1 is the percentage sequence identity of the templates in the threading aligned region with the query sequence
bIden2 is the percentage sequence identity of the whole template chains with query sequence 
cCov-Represents the coverage of the threading alignment and is equal to the number of aligned residues divided by the length of the query protein
dNorm. Z-score is the normalized Z-score of the threading alignments. Alignment with a normalized Z-score>1 means a good alignment and vice versa.
eAminomethyltransferase
fDmdA DMSP-dependent demethylase
gGlycine cleavage system T protein
hDimethylglycine dehydrogenase complexed with tetrahydrofolate 


Predicted model: C-sore=1.96; TM-score=0.99 dev= 0.04

Rank
Class
Gene name
Organism
PDB ID
TM-scorea
RMSDb
IDENc
Covd
1
AMT
dmdA
Pelagibacter ubique HTCC1062
3tfhA
0.988
0.47
0.462
0.992
2
Oxidoreductase
dmgdH
Rattus norvegicus
4p9sA
0.924
1.83
0.196
0.978
3
Oxidoreductase
dmge
Arthrobacter globiformis
1pj6A
0.907

2.21
0.231
0.978
4
AMT
gcvT
Pyrococcus horikoshii
1v5vA
0.895
1.92
0.254
0.954
5
Oxidoreductase
soxAf
Corynebacterium sp. U-96
3ad7A
0.894
2.24
0.214
0.968
6
Oxidoreductase
soxA
Stenotrophomonas maltophilia
2gagA
0.894
2.24
0.211
0.968
7
AMT
gcvT
Thermotoga maritima
1wooA
0.888
1.74
0.227
0.938
8
AMT
AMT(GCST)
Homo sapiens
1wsrA
0.882
2.08
0.227
0.949
9
AMT
gcvT
Bartonella henselae
3girA
0.878
1.92
0.248
0.935
10
AMT
gcvT
Bacillus subtilis
1yx2B
0.868
2.09
0.265
0.935


abIt is a standard for measuring structural similarity between two structures
cIt is the percentage sequence identity in the structurally aligned region 
dIt represents the coverage of the alignment by TM-align and is equal to the number of structurally aligned residues divided by length of the query protein
eDimethylglycine oxidase
fHeterotetrameric sarcosine oxidase alpha-subunit


Table 48. Up: Top ten analogs identified by LOMETS for threading alignments. Case of AAV95190.1. In the middle: Model predicted by I-TASSER. Down: Top ten identified structural analogs in PDB by TM-align

Rank
Class
Gene name
Organism
PDB ID
Iden1 (%)a
Iden2 (%)b
Covc
Norm. Z-scored
1
AMTe
dmdAf
Pelagibacter ubique (HTCC1062)
3tfhA
40
41
0.99
4.65
2
AMT
gcvTg
Pyrococcus horikoshii
1v5vA
22
26
0.98
5.21
3
AMT
gcvT
Thermotoga maritima
1worA
22
25
0.96
5.69
4
AMT
dmdA
Pelagibacter ubique (HTCC1062)
3tfh
41
41
1.00
3.20
5
Oxidoreductase
dmgdHh
Rattus norvegicus
4p9sA
18
21
0.99
2.36
6
AMT
dmdA
Pelagibacter ubique (HTCC1062)
3tfhA
39
41
0.99
5.60
7
AMT
dmgdH
Rattus norvegicus
4p9sA
18
21
0.98
3.52
8
AMT
gcvT
Bacillus subtilis
1yx2A
23
24
0.96
6.47
9
AMT
dmdA
Pelagibacter ubique (HTCC1062)
3tfhA
41
41
1.00
7.46
10
AMT
dmdA
Pelagibacter ubique (HTCC1062)
3tfhA
41
41
1.00
6.69

aIden1 is the percentage sequence identity of the templates in the threading aligned region with the query sequence
bIden2 is the percentage sequence identity of the whole template chains with query sequence 
cCov-Represents the coverage of the threading alignment and is equal to the number of aligned residues divided by the length of the query protein
dNorm. Z-score is the normalized Z-score of the threading alignments. Alignment with a normalized Z-score>1 means a good alignment and vice versa.
eAminomethyltransferase
fDmdA DMSP-dependent demethylase
gGlycine cleavage system T protein
hDimethylglycine dehydrogenase complexed with tetrahydrofolate 


Predicted model: C-sore=1.45; TM-score=0.92 dev= 0.06


Rank
Class
Gene name
Organism
PDB ID
TM-scorea
RMSDb
IDENc
Covd
1
AMT
dmdA
Pelagibacter ubique HTCC1062
3tfhA
0.974
1.19
0.407
1.000
2
Oxidoreductase
dmgdH
Rattus norvegicus
4p9sA
0.944
1.56
0.178
0.986
3
AMT
gcvT
Pyrococcus horikoshii
1v5vA
0.935
1.53
0.214
0.975
4
AMT
gcvT
Thermotoga maritima
1worA
0.930
1.33
0.234
0.962
5
Oxidoreductase
dmge
Arthrobacter globiformis
1pj6A2
0.928

2.02
0.239
0.989
6
Oxidoreductase
dmg
Arthrobacter globiformis
1pj7A
0.928
2.02
0.239
0.989
7
Oxidoreductase
soxAf
Stenotrophomonas maltophilia
2gagA
0.922
1.99
0.193
0.984
8
Oxidoreductase
soxA
Corynebacterium sp. U-96
1x31A
0.921
2.01
0.182
0.984
9
AMT
AMT(GCST)
Homo sapiens
1wsrA
0.910
1.66
0.256
0.956
10
AMT
gcvT
Bartonella henselae
3girA
0.903
1.71
0.228
0.951


abIt is a standard for measuring structural similarity between two structures
cIt is the percentage sequence identity in the structurally aligned region 
dIt represents the coverage of the alignment by TM-align and is equal to the number of structurally aligned residues divided by length of the query protein
eDimethylglycine oxidase
fHeterotetrameric sarcosine oxidase alpha-subunit


Table 49. Up: Top ten analogs identified by LOMETS for threading alignments. Case of “ancestral dmda and no-dmda sequence” inferred by FastML. In the middle: Model predicted by I-TASSER. Down: Top ten identified structural analogs in PDB by TM-align

Rank
Class
Gene name
Organism
PDB ID
Iden1 (%)a
Iden2 (%)b
Covc
Norm. Z-scored
1
AMTe
gcvTg
Thermotoga maritima
1wopA
29
34
1.00
3.97
2
AMT
AMT(GCST)
Homo sapiens
1wsrA
25
30
1.00
3.91
3
AMT
gcvT
Thermotoga maritima
1worA
30
34
0.99
4.77
4
AMT
dmdAf
Pelagibacter ubique HTCC1062
3tfh
31
32
1.00
3.19
5
Oxidoreductase
dmgdHh
Rattus norvegicus
4p9sA
16
23
0.99
2.30
6
AMT
gcvT
Bartonella henselae
3girA
23
29
1.00
4.49
7
Oxidoreductase
dmgdHh
Rattus norvegicus
4p9sA
19
23
0.99
3.37
8
AMT
gcvT
Bacillus subtilis
1yx2A
27
31
0.99
4.64
9
AMT
dmdA
Pelagibacter ubique HTCC1062
3tfhA
28
32
0.99
6.12
10
AMT
gcvT
Bartonella henselae
3girA
24
29
0.99
5.62

aIden1 is the percentage sequence identity of the templates in the threading aligned region with the query sequence
bIden2 is the percentage sequence identity of the whole template chains with query sequence 
cCov-Represents the coverage of the threading alignment and is equal to the number of aligned residues divided by the length of the query protein
dNorm. Z-score is the normalized Z-score of the threading alignments. Alignment with a normalized Z-score>1 means a good alignment and vice versa.
eAminomethyltransferase
fDmdA DMSP-dependent demethylase
gGlycine cleavage system T protein
hDimethylglycine dehydrogenase complexed with tetrahydrofolate 

Predicted model: C-sore=1.25; TM-score=0.89 dev= 0.07


Rank
Class
Gene name
Organism
PDB ID
TM-scorea
RMSDb
IDENc
Covd
1
AMT
gcvT
Thermotoga maritima
1wooA
0.960
1.39
0.278
0.997
2
Oxidoreductase
dmgdH
Rattus norvegicus
4p9sA
0.951
1.48
0.155
0.993
3
AMT
AMT(GCST)
Homo sapiens
1wsrA
0.948
1.57
0.236
0.997
4
AMT
gcvT
Pyrococcus horikoshii
1v5vA
0.947
1.57
0.254
0.997
5
Oxidoreductase
soxA
Corynebacterium sp U-96
1vrqA2
0.942

1.72
0.232
1.000
6
Oxidoreductase
soxA
Corynebacterium sp. U-96
1x31A
0.941
1.73
0.232
1.000
7
Oxidoreductase
soxAf
Stenotrophomonas maltophilia
2gagA
0.941
1.73
0.242
1.000
8
Oxidoreductase
dmge
Arthrobacter globiformis
1pj7A2
0.928
1.89
0.225
0.997
9
Oxidoreductase
dmg
Arthrobacter globiformis
1pj6A
0.928
1.89
0.225
0.997
10
AMT
gcvT
Bartonella henselae
3girA
0.927
1.87
0.234
0.990


abIt is a standard for measuring structural similarity between two structures
cIt is the percentage sequence identity in the structurally aligned region 
dIt represents the coverage of the alignment by TM-align and is equal to the number of structurally aligned residues divided by length of the query protein
eDimethylglycine oxidase
fHeterotetrameric sarcosine oxidase alpha-subunit


Table 50. Up: Top ten analogs identified by LOMETS for threading alignments. Case of “ancestral dmda sequence” inferred by FastML. In the middle: Model predicted by I-TASSER. Down: Top ten identified structural analogs in PDB by TM-align

Rank
Class
Gene name
Organism
PDB ID
Iden1 (%)a
Iden2 (%)b
Covc
Norm. Z-scored
1
AMTe
dmdAf
Pelagibacter ubique HTCC1062
3tfhA
83
85
1.00
4.93
2
AMT
dmdA
Pelagibacter ubique HTCC1062 
3tfhA
83
85
1.00
5.48
3
AMT
dmdA
Pelagibacter ubique HTCC1062
3tfhA
83
82
1.00
5.67
4
AMT
dmdA
Pelagibacter ubique HTCC1062
3tfh
83
85
1.00
3.19
5
Oxidoreductase
dmgdHh
Rattus norvegicus
4p9sA
17
20
0.98
2.33
6
AMT
dmdA
Pelagibacter ubique HTCC1062
3tfhA
83
85
1.00
6.03
7
Oxidoreductase
dmgdH
Rattus norvegicus
4p9s
17
20
0.98
3.50
8
AMT
gcvTg
Bacillus subtilis
1yx2A
26
27
0.96
6.83
9
AMT
dmdA
Pelagibacter ubique HTCC1062
3tfhA
83
85
1.00
8.06
10
AMT
dmdA
BPelagibacter ubique HTCC1062
3tfhA
83
85
1.00
6.88

aIden1 is the percentage sequence identity of the templates in the threading aligned region with the query sequence
bIden2 is the percentage sequence identity of the whole template chains with query sequence 
cCov-Represents the coverage of the threading alignment and is equal to the number of aligned residues divided by the length of the query protein
dNorm. Z-score is the normalized Z-score of the threading alignments. Alignment with a normalized Z-score>1 means a good alignment and vice versa.
eAminomethyltransferase
fDmdA DMSP-dependent demethylase
gGlycine cleavage system T protein
hDimethylglycine dehydrogenase complexed with tetrahydrofolate 


Predicted model: C-sore=2; TM-score=0.99 dev= 0.04

Rank
Class
Gene name
Organism
PDB ID
TM-scorea
RMSDb
IDENc
Covd
1
AMTe
dmdA
Pelagibacter ubique HTCC1062 
3tfhA
0.997
0.42
0.825
1.000
2
Oxidoreductase
dmgdH
Rattus norvegicus
4p9sA
0.930
1.84
0.181
0.986
3
Oxidoreductase
dmge
Arthrobacter globiformis
1pj6A2
0.914
2.19
0.228
0.986
4
Oxidoreductase
dmg
Arthrobacter globiformis
1pj7A
0.914
2.19
0.228
0.986
5
AMTe
gcvT
Pyrococcus horikoshii
1v5vA
0.905

2.03
0.239
0.973
6
Oxidoreductase
soxAf
Corynebacterium sp. U-96
3ad7A
0.899
2.31
0.216
0.978
7
Oxidoreductase
soxA
Stenotrophomonas maltophilia
2gagA
0.899
2.34
0.194
0.978
8
AMT
gcvT
Thermotoga maritima
1wooA
0.897
1.79
0.242
0.951
9
AMT
AMT(GCST)
Homo sapiens
1wsrA
0.889
2.16
0.208
0.962
10
AMT
gcvT
Bartonella henselae
3girA
0.885
1.98
0.211
0.948


abIt is a standard for measuring structural similarity between two structures
cIt is the percentage sequence identity in the structurally aligned region 
dIt represents the coverage of the alignment by TM-align and is equal to the number of structurally aligned residues divided by length of the query protein
eDimethylglycine oxidase
fHeterotetrameric sarcosine oxidase alpha-subunit


Table 51. Up: Top ten analogs identified by LOMETS for threading alignments. Case of “ancestral no-dmda sequence” inferred by FastML. In the middle: Model predicted by I-TASSER. Down: Top ten identified structural analogs in PDB by TM-align

Rank
Class
Gene name
Organism
PDB ID
Iden1 (%)a
Iden2 (%)b
Covc
Norm. Z-scored
1
AMTe
gcvTg
Thermotoga maritima
1wopA
29
31
0.91
3.93
2
AMT
gcvT
Pyrococcus horikoshii
1v5vA
26
29
0.94
4.52
3
AMT
gcvT
Thermotoga maritima
1worA
29
31
0.91
5.02
4
Oxidoreductase
dmg
Arthrobacter globiformis
1pj6
23
26
0.96
3.21
5
Oxidoreductase
dmgdHh
Rattus norvegicus
4p9sA
16
24
0.96
2.38
6
AMT
gcvT
Thermotoga maritima
1wopA
29
31
0.91
4.81
7
Oxidoreductase
dmgi
Arthrobacter globiformis
1pj6
22
26
0.97
3.57
8
AMT
gcvT
Bacillus subtilis
1yx2A
26
26
0.89
5.31
9
AMT
dmdAf
Pelagibacter ubique HTCC1062
3tfhA
26
29
0.93
6.47
10
Oxidoreductase
dmg
Arthrobacter globiformis
1pj5A
22
26
0.97
5.80

aIden1 is the percentage sequence identity of the templates in the threading aligned region with the query sequence
bIden2 is the percentage sequence identity of the whole template chains with query sequence 
cCov-Represents the coverage of the threading alignment and is equal to the number of aligned residues divided by the length of the query protein
dNorm. Z-score is the normalized Z-score of the threading alignments. Alignment with a normalized Z-score>1 means a good alignment and vice versa.
eAminomethyltransferase
fDmdA DMSP-dependent demethylase
gGlycine cleavage system T protein
hDimethylglycine dehydrogenase complexed with tetrahydrofolate 
iDimethylglycine oxidase

Predicted model: C-sore=0.76; TM-score=0.82 dev= 0.09


Rank
Class
Gene name
Organism
PDB ID
TM-scorea
RMSDb
IDENc
Covd
1
Oxidoreductase
dmgdH
Rattus norvegicus
4p9sA
0.940
1.63
0.158
0.983
2
Oxidoreductase
dmg
Arthrobacter globiformis
1pj7A
0.914
2.23
0.225
0.986
3
AMTe
gcvT
Pyrococcus horikoshii
1v5vA
0.892
1.68
0.250
0.933
4
AMTe
gcvT
Thermotoga maritima
1worA
0.892
1.14
0.292
0.914
5
AMTe
AMT(GCST)
Homo sapiens
1wsvB
0.882

1.59
0.217
0.922
6
Oxidoreductase
soxAe
Stenotrophomonas maltophilia
2gagA
0.876
2.36
0.231
0.950
7
Oxidoreductase
soxA
Corynebacterium_sp_U-96
1vrqA
0.874
2.25
0.212
0.944
8
AMT
gcvT
Bartonella henselae
3girA
0.864
1.80
0.207
0.911
9
AMT
dmdA
Pelagibacter ubique HTCC1062
3tfiA
0.859
2.18
0.254
0.931
10
AMT
gcvT
Escherichia coli
3a8iA
0.859
1.82
0.208
0.903


abIt is a standard for measuring structural similarity between two structures
cIt is the percentage sequence identity in the structurally aligned region 
dIt represents the coverage of the alignment by TM-align and is equal to the number of structurally aligned residues divided by length of the query protein
eHeterotetrameric sarcosine oxidase alpha-subunit
